# Supplementary material for: Transcriptome analysis of Aedes aegypti Aag2 cells in response to dengue virus-2 infection
Source: Parasit Vectors. 2020 Aug 17;13:421. doi: 10.1186/s13071-020-04294-w (PMC7433057; doi:10.1186/s13071-020-04294-w)
Supplement: Supplementary file 1 — Additional file 1: Table S1. Primers used for qRT-PCR validation. [file 13071_2020_4294_MOESM1_ESM.xls]

## Sheet: Additional file 1
Additional file 1: Table S1. Primers used for qRT-PCR validation
Gene ID	Gene Description	Primers (5’ to 3’)	Length
LOC5563590	RPS6	F: CGTCGTCAGGAACGTATCC	119 bp
		R: TTCTTGGCAGCCTTAGCAG
LOC5574526	actin-5C	F: GAACACCCAGTCCTGCTGACA	65 bp
		R: TGCGTCATCTTCTCACGGTTAG
LOC5578354	serine--pyruvate aminotransferase	F: GGCAGAGCGAGCGATCAATATGG	228 bp
		R: GCATCTACGAGCAGAAGGCAGTC
LOC5564126	enhancer of split mbeta protein	F: CACCTTGGACACAGACTGAACGAT	217 bp
		R: TGGAAGAGCACTCACTTGGATTGG
LOC5564263	T-box transcription factor TBX6	F: CCGTTCAGAAGTGGCAGTGGTT	143 bp
		R: ACAGAGCAGAAGCGAGACAGAGA
LOC5572842	uncharacterized	F: CTACGAGAACATCCAAGCCGAGTA	203 bp
		R: TGTCCTTCATGCGAGTGTGGTAAT
LOC5576631	facilitated trehalose transporter Tret1-2 homolog	F: CCGCATCAAGTCGCTGAAGAAGT	164 bp
		R: CTGGCTGAAGGAGTCGTAGGAAGA
LOC5564671	proteasome maturation protein	F: CGGAACTGAACTACGAACAACACC	141 bp
		R: TGGACGGCAGGAACGGCATA
LOC5575760	protein extra-macrochaetae	F: CGAAGCACTTGAAGCAACCAGAA	211 bp
		R: GGTTTGTTCTTGTTCCGCTTGAGA
LOC5578712	methylthioribose-1-phosphate isomerase	F: GCAATACTGGATCACTGGCGACTG	237 bp
		R: CTCCAACAACTACTGCCGCTACTC
LOC110674007	farnesol dehydrogenase-like	F: GCACAGAATGGATCGTTGGACAG	209 bp
		R: CCTTGGACACATCGCACTTGAC
LOC5573688	protein lethal (2) essential for life	F: CGAAGGCAAGCACGAGGAGAA	119 bp
		R: CCGATGAGAGCGACGAGACAATT
LOC5575353	Toll-like receptor 7	F: CCGTACCGAGGCAACAACTATACC	190 bp
		R: GCTGCGGAAGCTCCACCATT
LOC5567757	molybdenum cofactor biosynthesis protein 1	F: GCCGCCGACCAAATGTTGCT	207 bp
		R: GGTGTTCAATATGCCGCTGGAGTT
