# Supplementary material for: Transcriptome analysis of Aedes aegypti Aag2 cells in response to dengue virus-2 infection
Source: Parasit Vectors. 2020 Aug 17;13:421. doi: 10.1186/s13071-020-04294-w (PMC7433057; doi:10.1186/s13071-020-04294-w)
Supplement: Supplementary file 3 — Additional file 3: Table S3. GO annotations enriched in the upregulated differentially expressed genes. [file 13071_2020_4294_MOESM3_ESM.xls]

## Sheet: Additional file 3
Additional file 3: Table S3. GO annotations enriched in the upregulated differentially expressed genes.
GO	Ontology	ID	Description	GeneRatio	BgRatio	pvalue	p.adjust	qvalue	geneID	Count
GO:0051186	BP	GO:0051186	cofactor metabolic process	6/32	69/2233	0.000335923	0.0475784	0.0360919	5567757/5578712/5576273/5569239/5577893/5571188	6
GO:0055086	BP	GO:0055086	nucleobase-containing small molecule metabolic process	7/32	106/2233	0.000560821	0.0475784	0.0360919	5574665/5573896/5576571/5578712/5569239/5564022/5571188	7
GO:0006220	BP	GO:0006220	pyrimidine nucleotide metabolic process	3/32	13/2233	0.000694079	0.0475784	0.0360919	5574665/5576571/5564022	3
GO:0018130	BP	GO:0018130	heterocycle biosynthetic process	11/32	273/2233	0.000902643	0.0475784	0.0360919	5574665/5576571/5567757/5575760/5576273/5569239/5575611/5566219/5571188/5564126/5570453	11
GO:0072527	BP	GO:0072527	pyrimidine-containing compound metabolic process	3/32	15/2233	0.00108285	0.0475784	0.0360919	5574665/5576571/5564022	3
GO:1901362	BP	GO:1901362	organic cyclic compound biosynthetic process	11/32	281/2233	0.00115575	0.0475784	0.0360919	5574665/5576571/5567757/5575760/5576273/5569239/5575611/5566219/5571188/5564126/5570453	11
GO:0044283	BP	GO:0044283	small molecule biosynthetic process	6/32	94/2233	0.00176902	0.062421	0.0473511	5574665/5576571/5578712/5569239/5565723/5571188	6
GO:0051188	BP	GO:0051188	cofactor biosynthetic process	4/32	43/2233	0.00289831	0.0706922	0.0536254	5567757/5576273/5569239/5571188	4
GO:0019438	BP	GO:0019438	aromatic compound biosynthetic process	10/32	267/2233	0.00293671	0.0706922	0.0536254	5574665/5576571/5575760/5576273/5569239/5575611/5566219/5571188/5564126/5570453	10
GO:0006732	BP	GO:0006732	coenzyme metabolic process	4/32	44/2233	0.00315621	0.0706922	0.0536254	5567757/5578712/5569239/5571188	4
GO:0044270	BP	GO:0044270	cellular nitrogen compound catabolic process	4/32	46/2233	0.00371842	0.0706922	0.0536254	5573896/5576571/5569239/5571188	4
GO:0046700	BP	GO:0046700	heterocycle catabolic process	4/32	48/2233	0.00434544	0.0706922	0.0536254	5573896/5576571/5569239/5571188	4
GO:0019439	BP	GO:0019439	aromatic compound catabolic process	4/32	50/2233	0.00504068	0.0706922	0.0536254	5573896/5576571/5569239/5571188	4
GO:0006796	BP	GO:0006796	phosphate-containing compound metabolic process	7/32	156/2233	0.00539346	0.0706922	0.0536254	5574665/5576571/5567757/5569239/5564022/5571188/5574480	7
GO:1901361	BP	GO:1901361	organic cyclic compound catabolic process	4/32	52/2233	0.00580745	0.0706922	0.0536254	5573896/5576571/5569239/5571188	4
GO:0034654	BP	GO:0034654	nucleobase-containing compound biosynthetic process	9/32	246/2233	0.00590745	0.0706922	0.0536254	5574665/5576571/5575760/5569239/5575611/5566219/5571188/5564126/5570453	9
GO:0006793	BP	GO:0006793	phosphorus metabolic process	7/32	159/2233	0.00599282	0.0706922	0.0536254	5574665/5576571/5567757/5569239/5564022/5571188/5574480	7
GO:0009165	BP	GO:0009165	nucleotide biosynthetic process	4/32	53/2233	0.00621866	0.0706922	0.0536254	5574665/5576571/5569239/5571188	4
GO:1901293	BP	GO:1901293	nucleoside phosphate biosynthetic process	4/32	53/2233	0.00621866	0.0706922	0.0536254	5574665/5576571/5569239/5571188	4
GO:0006753	BP	GO:0006753	nucleoside phosphate metabolic process	5/32	85/2233	0.00635316	0.0706922	0.0536254	5574665/5576571/5569239/5564022/5571188	5
GO:0009117	BP	GO:0009117	nucleotide metabolic process	5/32	85/2233	0.00635316	0.0706922	0.0536254	5574665/5576571/5569239/5564022/5571188	5
GO:0016053	BP	GO:0016053	organic acid biosynthetic process	4/32	54/2233	0.00664895	0.0706922	0.0536254	5578712/5569239/5565723/5571188	4
GO:0046394	BP	GO:0046394	carboxylic acid biosynthetic process	4/32	54/2233	0.00664895	0.0706922	0.0536254	5578712/5569239/5565723/5571188	4
GO:0034404	BP	GO:0034404	nucleobase-containing small molecule biosynthetic process	3/32	28/2233	0.00686888	0.0706922	0.0536254	5574665/5576571/5569239	3
GO:0090407	BP	GO:0090407	organophosphate biosynthetic process	5/32	89/2233	0.00771819	0.0762557	0.0578458	5574665/5576571/5567757/5569239/5571188	5
GO:0009108	BP	GO:0009108	coenzyme biosynthetic process	3/32	31/2233	0.00915401	0.0828581	0.0628542	5567757/5569239/5571188	3
GO:0019359	BP	GO:0019359	nicotinamide nucleotide biosynthetic process	2/32	11/2233	0.0100974	0.0828581	0.0628542	5569239/5571188	2
GO:0019363	BP	GO:0019363	pyridine nucleotide biosynthetic process	2/32	11/2233	0.0100974	0.0828581	0.0628542	5569239/5571188	2
GO:0010556	BP	GO:0010556	regulation of macromolecule biosynthetic process	6/32	134/2233	0.0103631	0.0828581	0.0628542	5575760/5572651/5575611/5566219/5564126/5570453	6
GO:2000112	BP	GO:2000112	regulation of cellular macromolecule biosynthetic process	6/32	134/2233	0.0103631	0.0828581	0.0628542	5575760/5572651/5575611/5566219/5564126/5570453	6
GO:0009889	BP	GO:0009889	regulation of biosynthetic process	6/32	135/2233	0.0107346	0.0828581	0.0628542	5575760/5572651/5575611/5566219/5564126/5570453	6
GO:0031326	BP	GO:0031326	regulation of cellular biosynthetic process	6/32	135/2233	0.0107346	0.0828581	0.0628542	5575760/5572651/5575611/5566219/5564126/5570453	6
GO:0009124	BP	GO:0009124	nucleoside monophosphate biosynthetic process	3/32	34/2233	0.0118366	0.0872418	0.0661796	5574665/5576571/5569239	3
GO:0006221	BP	GO:0006221	pyrimidine nucleotide biosynthetic process	2/32	12/2233	0.012009	0.0872418	0.0661796	5574665/5576571	2
GO:0019637	BP	GO:0019637	organophosphate metabolic process	6/32	141/2233	0.013168	0.0929287	0.0704936	5574665/5576571/5567757/5569239/5564022/5571188	6
GO:0072525	BP	GO:0072525	pyridine-containing compound biosynthetic process	2/32	13/2233	0.0140663	0.0939018	0.0712317	5569239/5571188	2
GO:0072528	BP	GO:0072528	pyrimidine-containing compound biosynthetic process	2/32	13/2233	0.0140663	0.0939018	0.0712317	5574665/5576571	2
GO:0051171	BP	GO:0051171	regulation of nitrogen compound metabolic process	6/32	155/2233	0.0203308	0.121613	0.0922529	5575760/5572651/5575611/5566219/5564126/5570453	6
GO:0009166	BP	GO:0009166	nucleotide catabolic process	2/32	16/2233	0.0210692	0.121613	0.0922529	5576571/5569239	2
GO:0019362	BP	GO:0019362	pyridine nucleotide metabolic process	2/32	16/2233	0.0210692	0.121613	0.0922529	5569239/5571188	2
GO:0046496	BP	GO:0046496	nicotinamide nucleotide metabolic process	2/32	16/2233	0.0210692	0.121613	0.0922529	5569239/5571188	2
GO:0031323	BP	GO:0031323	regulation of cellular metabolic process	6/32	157/2233	0.0215378	0.121613	0.0922529	5575760/5572651/5575611/5566219/5564126/5570453	6
GO:0080090	BP	GO:0080090	regulation of primary metabolic process	6/32	157/2233	0.0215378	0.121613	0.0922529	5575760/5572651/5575611/5566219/5564126/5570453	6
GO:0006355	BP	GO:0006355	regulation of transcription, DNA-templated	5/32	116/2233	0.0226486	0.121613	0.0922529	5575760/5575611/5566219/5564126/5570453	5
GO:1903506	BP	GO:1903506	regulation of nucleic acid-templated transcription	5/32	116/2233	0.0226486	0.121613	0.0922529	5575760/5575611/5566219/5564126/5570453	5
GO:2001141	BP	GO:2001141	regulation of RNA biosynthetic process	5/32	116/2233	0.0226486	0.121613	0.0922529	5575760/5575611/5566219/5564126/5570453	5
GO:0009119	BP	GO:0009119	ribonucleoside metabolic process	2/32	17/2233	0.0236668	0.121786	0.0923837	5574665/5578712	2
GO:1901292	BP	GO:1901292	nucleoside phosphate catabolic process	2/32	17/2233	0.0236668	0.121786	0.0923837	5576571/5569239	2
GO:0006261	BP	GO:0006261	DNA-dependent DNA replication	2/32	18/2233	0.0263894	0.126988	0.0963301	5576119/5575417	2
GO:0072524	BP	GO:0072524	pyridine-containing compound metabolic process	2/32	18/2233	0.0263894	0.126988	0.0963301	5569239/5571188	2
GO:0051252	BP	GO:0051252	regulation of RNA metabolic process	5/32	121/2233	0.0266771	0.126988	0.0963301	5575760/5575611/5566219/5564126/5570453	5
GO:0032787	BP	GO:0032787	monocarboxylic acid metabolic process	3/32	46/2233	0.0267343	0.126988	0.0963301	5569239/5565723/5571188	3
GO:0009123	BP	GO:0009123	nucleoside monophosphate metabolic process	3/32	47/2233	0.0282828	0.131283	0.0995885	5574665/5576571/5569239	3
GO:0010558	BP	GO:0010558	negative regulation of macromolecule biosynthetic process	2/32	19/2233	0.0292332	0.131283	0.0995885	5575760/5572651	2
GO:2000113	BP	GO:2000113	negative regulation of cellular macromolecule biosynthetic process	2/32	19/2233	0.0292332	0.131283	0.0995885	5575760/5572651	2
GO:0010468	BP	GO:0010468	regulation of gene expression	6/32	170/2233	0.0306065	0.132533	0.100536	5575760/5572651/5575611/5566219/5564126/5570453	6
GO:0019219	BP	GO:0019219	regulation of nucleobase-containing compound metabolic process	5/32	126/2233	0.0311461	0.132533	0.100536	5575760/5575611/5566219/5564126/5570453	5
GO:0009890	BP	GO:0009890	negative regulation of biosynthetic process	2/32	20/2233	0.0321942	0.132533	0.100536	5575760/5572651	2
GO:0030001	BP	GO:0030001	metal ion transport	2/32	20/2233	0.0321942	0.132533	0.100536	5564577/5573862	2
GO:0031327	BP	GO:0031327	negative regulation of cellular biosynthetic process	2/32	20/2233	0.0321942	0.132533	0.100536	5575760/5572651	2
GO:0006733	BP	GO:0006733	oxidoreduction coenzyme metabolic process	2/32	21/2233	0.0352688	0.140506	0.106585	5569239/5571188	2
GO:0051172	BP	GO:0051172	negative regulation of nitrogen compound metabolic process	2/32	21/2233	0.0352688	0.140506	0.106585	5575760/5572651	2
GO:0031324	BP	GO:0031324	negative regulation of cellular metabolic process	2/32	22/2233	0.0384534	0.148406	0.112577	5575760/5572651	2
GO:0046434	BP	GO:0046434	organophosphate catabolic process	2/32	22/2233	0.0384534	0.148406	0.112577	5576571/5569239	2
GO:0044271	BP	GO:0044271	cellular nitrogen compound biosynthetic process	11/32	447/2233	0.0401834	0.152697	0.115832	5574665/5576571/5575760/5576273/5572651/5569239/5575611/5566219/5571188/5564126/5570453	11
GO:0009116	BP	GO:0009116	nucleoside metabolic process	2/32	24/2233	0.0451381	0.166405	0.126231	5574665/5578712	2
GO:1901657	BP	GO:1901657	glycosyl compound metabolic process	2/32	24/2233	0.0451381	0.166405	0.126231	5574665/5578712	2
GO:0060255	BP	GO:0060255	regulation of macromolecule metabolic process	6/32	189/2233	0.0479831	0.174292	0.132214	5575760/5572651/5575611/5566219/5564126/5570453	6
GO:0044281	BP	GO:0044281	small molecule metabolic process	8/32	293/2233	0.049269	0.176369	0.133789	5574665/5573896/5576571/5578712/5569239/5565723/5564022/5571188	8
GO:0044248	BP	GO:0044248	cellular catabolic process	5/32	144/2233	0.0510713	0.180209	0.136702	5573896/5576571/5569239/5577893/5571188	5
GO:0019222	BP	GO:0019222	regulation of metabolic process	6/32	194/2233	0.0534227	0.185851	0.140982	5575760/5572651/5575611/5566219/5564126/5570453	6
GO:0006357	BP	GO:0006357	regulation of transcription by RNA polymerase II	2/32	29/2233	0.0635333	0.216824	0.164478	5566219/5570453	2
GO:0072521	BP	GO:0072521	purine-containing compound metabolic process	3/32	65/2233	0.0640817	0.216824	0.164478	5573896/5578712/5569239	3
GO:0044282	BP	GO:0044282	small molecule catabolic process	2/32	30/2233	0.067475	0.222218	0.168569	5573896/5571188	2
GO:0072330	BP	GO:0072330	monocarboxylic acid biosynthetic process	2/32	30/2233	0.067475	0.222218	0.168569	5569239/5565723	2
GO:0009156	BP	GO:0009156	ribonucleoside monophosphate biosynthetic process	2/32	32/2233	0.0755968	0.245689	0.186374	5574665/5569239	2
GO:0050794	BP	GO:0050794	regulation of cellular process	10/32	436/2233	0.0772573	0.247825	0.187995	5565423/5575353/5575760/5573676/5572651/5572893/5575611/5566219/5564126/5570453	10
GO:0006082	BP	GO:0006082	organic acid metabolic process	5/32	166/2233	0.0839161	0.265734	0.20158	5573896/5578712/5569239/5565723/5571188	5
GO:0016310	BP	GO:0016310	phosphorylation	2/32	36/2233	0.0927128	0.28816	0.218591	5569239/5574480	2
GO:0006351	BP	GO:0006351	transcription, DNA-templated	5/32	172/2233	0.0944977	0.28816	0.218591	5575760/5575611/5566219/5564126/5570453	5
GO:0097659	BP	GO:0097659	nucleic acid-templated transcription	5/32	172/2233	0.0944977	0.28816	0.218591	5575760/5575611/5566219/5564126/5570453	5
GO:0032774	BP	GO:0032774	RNA biosynthetic process	5/32	173/2233	0.0963275	0.290157	0.220107	5575760/5575611/5566219/5564126/5570453	5
GO:1901566	BP	GO:1901566	organonitrogen compound biosynthetic process	8/32	340/2233	0.100997	0.300557	0.227995	5574665/5576571/5567757/5578712/5576273/5572651/5569239/5571188	8
GO:0009056	BP	GO:0009056	catabolic process	5/32	178/2233	0.105757	0.305096	0.231439	5573896/5576571/5569239/5577893/5571188	5
GO:0006812	BP	GO:0006812	cation transport	2/32	39/2233	0.106228	0.305096	0.231439	5564577/5573862	2
GO:0034655	BP	GO:0034655	nucleobase-containing compound catabolic process	2/32	39/2233	0.106228	0.305096	0.231439	5576571/5569239	2
GO:0009260	BP	GO:0009260	ribonucleotide biosynthetic process	2/32	40/2233	0.110848	0.310064	0.235207	5574665/5569239	2
GO:0046390	BP	GO:0046390	ribose phosphate biosynthetic process	2/32	40/2233	0.110848	0.310064	0.235207	5574665/5569239	2
GO:0009141	BP	GO:0009141	nucleoside triphosphate metabolic process	2/32	41/2233	0.115522	0.310064	0.235207	5576571/5569239	2
GO:0050789	BP	GO:0050789	regulation of biological process	10/32	478/2233	0.126726	0.310064	0.235207	5565423/5575353/5575760/5573676/5572651/5572893/5575611/5566219/5564126/5570453	10
GO:0006260	BP	GO:0006260	DNA replication	2/32	44/2233	0.129843	0.310064	0.235207	5576119/5575417	2
GO:0006366	BP	GO:0006366	transcription by RNA polymerase II	2/32	44/2233	0.129843	0.310064	0.235207	5566219/5570453	2
GO:1901605	BP	GO:1901605	alpha-amino acid metabolic process	2/32	44/2233	0.129843	0.310064	0.235207	5578712/5571188	2
GO:0006778	BP	GO:0006778	porphyrin-containing compound metabolic process	1/32	10/2233	0.134662	0.310064	0.235207	5576273	1
GO:0009072	BP	GO:0009072	aromatic amino acid family metabolic process	1/32	10/2233	0.134662	0.310064	0.235207	5571188	1
GO:0009135	BP	GO:0009135	purine nucleoside diphosphate metabolic process	1/32	10/2233	0.134662	0.310064	0.235207	5569239	1
GO:0009179	BP	GO:0009179	purine ribonucleoside diphosphate metabolic process	1/32	10/2233	0.134662	0.310064	0.235207	5569239	1
GO:0009185	BP	GO:0009185	ribonucleoside diphosphate metabolic process	1/32	10/2233	0.134662	0.310064	0.235207	5569239	1
GO:0033014	BP	GO:0033014	tetrapyrrole biosynthetic process	1/32	10/2233	0.134662	0.310064	0.235207	5576273	1
GO:0043094	BP	GO:0043094	cellular metabolic compound salvage	1/32	10/2233	0.134662	0.310064	0.235207	5578712	1
GO:0045087	BP	GO:0045087	innate immune response	1/32	10/2233	0.134662	0.310064	0.235207	5575353	1
GO:0046031	BP	GO:0046031	ADP metabolic process	1/32	10/2233	0.134662	0.310064	0.235207	5569239	1
GO:0055076	BP	GO:0055076	transition metal ion homeostasis	1/32	10/2233	0.134662	0.310064	0.235207	5564577	1
GO:0006091	BP	GO:0006091	generation of precursor metabolites and energy	2/32	45/2233	0.134709	0.310064	0.235207	5564353/5569239	2
GO:0009161	BP	GO:0009161	ribonucleoside monophosphate metabolic process	2/32	45/2233	0.134709	0.310064	0.235207	5574665/5569239	2
GO:0048523	BP	GO:0048523	negative regulation of cellular process	2/32	47/2233	0.144565	0.310064	0.235207	5575760/5572651	2
GO:0006873	BP	GO:0006873	cellular ion homeostasis	1/32	11/2233	0.147119	0.310064	0.235207	5564577	1
GO:0006875	BP	GO:0006875	cellular metal ion homeostasis	1/32	11/2233	0.147119	0.310064	0.235207	5564577	1
GO:0006979	BP	GO:0006979	response to oxidative stress	1/32	11/2233	0.147119	0.310064	0.235207	5577893	1
GO:0009132	BP	GO:0009132	nucleoside diphosphate metabolic process	1/32	11/2233	0.147119	0.310064	0.235207	5569239	1
GO:0009163	BP	GO:0009163	nucleoside biosynthetic process	1/32	11/2233	0.147119	0.310064	0.235207	5574665	1
GO:0030003	BP	GO:0030003	cellular cation homeostasis	1/32	11/2233	0.147119	0.310064	0.235207	5564577	1
GO:0033013	BP	GO:0033013	tetrapyrrole metabolic process	1/32	11/2233	0.147119	0.310064	0.235207	5576273	1
GO:0042455	BP	GO:0042455	ribonucleoside biosynthetic process	1/32	11/2233	0.147119	0.310064	0.235207	5574665	1
GO:1901659	BP	GO:1901659	glycosyl compound biosynthetic process	1/32	11/2233	0.147119	0.310064	0.235207	5574665	1
GO:1901565	BP	GO:1901565	organonitrogen compound catabolic process	3/32	96/2233	0.156134	0.310064	0.235207	5573896/5576571/5571188	3
GO:0006090	BP	GO:0006090	pyruvate metabolic process	1/32	12/2233	0.159402	0.310064	0.235207	5569239	1
GO:0009069	BP	GO:0009069	serine family amino acid metabolic process	1/32	12/2233	0.159402	0.310064	0.235207	5578712	1
GO:0016052	BP	GO:0016052	carbohydrate catabolic process	1/32	12/2233	0.159402	0.310064	0.235207	5569239	1
GO:0016055	BP	GO:0016055	Wnt signaling pathway	1/32	12/2233	0.159402	0.310064	0.235207	5565423	1
GO:0042737	BP	GO:0042737	drug catabolic process	1/32	12/2233	0.159402	0.310064	0.235207	5577893	1
GO:0044262	BP	GO:0044262	cellular carbohydrate metabolic process	1/32	12/2233	0.159402	0.310064	0.235207	5564353	1
GO:0198738	BP	GO:0198738	cell-cell signaling by wnt	1/32	12/2233	0.159402	0.310064	0.235207	5565423	1
GO:1905114	BP	GO:1905114	cell surface receptor signaling pathway involved in cell-cell signaling	1/32	12/2233	0.159402	0.310064	0.235207	5565423	1
GO:0010629	BP	GO:0010629	negative regulation of gene expression	2/32	51/2233	0.16472	0.310064	0.235207	5575760/5572651	2
GO:0006952	BP	GO:0006952	defense response	1/32	13/2233	0.171513	0.310064	0.235207	5575353	1
GO:0042278	BP	GO:0042278	purine nucleoside metabolic process	1/32	13/2233	0.171513	0.310064	0.235207	5578712	1
GO:0045892	BP	GO:0045892	negative regulation of transcription, DNA-templated	1/32	13/2233	0.171513	0.310064	0.235207	5575760	1
GO:0046128	BP	GO:0046128	purine ribonucleoside metabolic process	1/32	13/2233	0.171513	0.310064	0.235207	5578712	1
GO:0046148	BP	GO:0046148	pigment biosynthetic process	1/32	13/2233	0.171513	0.310064	0.235207	5576273	1
GO:0051253	BP	GO:0051253	negative regulation of RNA metabolic process	1/32	13/2233	0.171513	0.310064	0.235207	5575760	1
GO:0055065	BP	GO:0055065	metal ion homeostasis	1/32	13/2233	0.171513	0.310064	0.235207	5564577	1
GO:0055082	BP	GO:0055082	cellular chemical homeostasis	1/32	13/2233	0.171513	0.310064	0.235207	5564577	1
GO:1901136	BP	GO:1901136	carbohydrate derivative catabolic process	1/32	13/2233	0.171513	0.310064	0.235207	5576571	1
GO:1902679	BP	GO:1902679	negative regulation of RNA biosynthetic process	1/32	13/2233	0.171513	0.310064	0.235207	5575760	1
GO:1903507	BP	GO:1903507	negative regulation of nucleic acid-templated transcription	1/32	13/2233	0.171513	0.310064	0.235207	5575760	1
GO:0009059	BP	GO:0009059	macromolecule biosynthetic process	9/32	450/2233	0.178925	0.310064	0.235207	5576119/5575417/5575760/5564353/5572651/5575611/5566219/5564126/5570453	9
GO:0034645	BP	GO:0034645	cellular macromolecule biosynthetic process	9/32	450/2233	0.178925	0.310064	0.235207	5576119/5575417/5575760/5564353/5572651/5575611/5566219/5564126/5570453	9
GO:0010605	BP	GO:0010605	negative regulation of macromolecule metabolic process	2/32	54/2233	0.180162	0.310064	0.235207	5575760/5572651	2
GO:0006417	BP	GO:0006417	regulation of translation	1/32	14/2233	0.183455	0.310064	0.235207	5572651	1
GO:0034248	BP	GO:0034248	regulation of cellular amide metabolic process	1/32	14/2233	0.183455	0.310064	0.235207	5572651	1
GO:0042440	BP	GO:0042440	pigment metabolic process	1/32	14/2233	0.183455	0.310064	0.235207	5576273	1
GO:0045934	BP	GO:0045934	negative regulation of nucleobase-containing compound metabolic process	1/32	14/2233	0.183455	0.310064	0.235207	5575760	1
GO:0050801	BP	GO:0050801	ion homeostasis	1/32	14/2233	0.183455	0.310064	0.235207	5564577	1
GO:0055080	BP	GO:0055080	cation homeostasis	1/32	14/2233	0.183455	0.310064	0.235207	5564577	1
GO:0098771	BP	GO:0098771	inorganic ion homeostasis	1/32	14/2233	0.183455	0.310064	0.235207	5564577	1
GO:0009892	BP	GO:0009892	negative regulation of metabolic process	2/32	55/2233	0.185362	0.310064	0.235207	5575760/5572651	2
GO:0017144	BP	GO:0017144	drug metabolic process	4/32	159/2233	0.189535	0.310064	0.235207	5578712/5569239/5577893/5571188	4
GO:1901575	BP	GO:1901575	organic substance catabolic process	4/32	160/2233	0.192497	0.310064	0.235207	5573896/5576571/5569239/5571188	4
GO:0002376	BP	GO:0002376	immune system process	1/32	15/2233	0.19523	0.310064	0.235207	5575353	1
GO:0006413	BP	GO:0006413	translational initiation	1/32	15/2233	0.19523	0.310064	0.235207	5572651	1
GO:0006575	BP	GO:0006575	cellular modified amino acid metabolic process	1/32	15/2233	0.19523	0.310064	0.235207	5578712	1
GO:0006955	BP	GO:0006955	immune response	1/32	15/2233	0.19523	0.310064	0.235207	5575353	1
GO:0044272	BP	GO:0044272	sulfur compound biosynthetic process	1/32	15/2233	0.19523	0.310064	0.235207	5578712	1
GO:1901606	BP	GO:1901606	alpha-amino acid catabolic process	1/32	15/2233	0.19523	0.310064	0.235207	5571188	1
GO:0009259	BP	GO:0009259	ribonucleotide metabolic process	2/32	57/2233	0.19583	0.310064	0.235207	5574665/5569239	2
GO:0016051	BP	GO:0016051	carbohydrate biosynthetic process	1/32	16/2233	0.206841	0.3224	0.244565	5564353	1
GO:0019752	BP	GO:0019752	carboxylic acid metabolic process	4/32	165/2233	0.207537	0.3224	0.244565	5578712/5569239/5565723/5571188	4
GO:0043436	BP	GO:0043436	oxoacid metabolic process	4/32	165/2233	0.207537	0.3224	0.244565	5578712/5569239/5565723/5571188	4
GO:1901137	BP	GO:1901137	carbohydrate derivative biosynthetic process	3/32	111/2233	0.210567	0.325062	0.246585	5574665/5576571/5569239	3
GO:0019693	BP	GO:0019693	ribose phosphate metabolic process	2/32	61/2233	0.216994	0.328765	0.249394	5574665/5569239	2
GO:0009063	BP	GO:0009063	cellular amino acid catabolic process	1/32	17/2233	0.218289	0.328765	0.249394	5571188	1
GO:0048878	BP	GO:0048878	chemical homeostasis	1/32	17/2233	0.218289	0.328765	0.249394	5564577	1
GO:1903047	BP	GO:1903047	mitotic cell cycle process	1/32	17/2233	0.218289	0.328765	0.249394	5574480	1
GO:0006811	BP	GO:0006811	ion transport	2/32	63/2233	0.227666	0.339555	0.257579	5564577/5573862	2
GO:0010608	BP	GO:0010608	posttranscriptional regulation of gene expression	1/32	18/2233	0.229578	0.339555	0.257579	5572651	1
GO:0051301	BP	GO:0051301	cell division	1/32	18/2233	0.229578	0.339555	0.257579	5565327	1
GO:0000278	BP	GO:0000278	mitotic cell cycle	1/32	19/2233	0.240708	0.353898	0.268459	5574480	1
GO:0005975	BP	GO:0005975	carbohydrate metabolic process	3/32	121/2233	0.249067	0.36402	0.276137	5565449/5564353/5569239	3
GO:0006754	BP	GO:0006754	ATP biosynthetic process	1/32	20/2233	0.251682	0.36568	0.277396	5569239	1
GO:0006633	BP	GO:0006633	fatty acid biosynthetic process	1/32	21/2233	0.262503	0.372634	0.282671	5565723	1
GO:0007267	BP	GO:0007267	cell-cell signaling	1/32	21/2233	0.262503	0.372634	0.282671	5565423	1
GO:0008652	BP	GO:0008652	cellular amino acid biosynthetic process	1/32	21/2233	0.262503	0.372634	0.282671	5578712	1
GO:1901607	BP	GO:1901607	alpha-amino acid biosynthetic process	1/32	21/2233	0.262503	0.372634	0.282671	5578712	1
GO:0009145	BP	GO:0009145	purine nucleoside triphosphate biosynthetic process	1/32	22/2233	0.273172	0.383372	0.290817	5569239	1
GO:0009206	BP	GO:0009206	purine ribonucleoside triphosphate biosynthetic process	1/32	22/2233	0.273172	0.383372	0.290817	5569239	1
GO:0016054	BP	GO:0016054	organic acid catabolic process	1/32	23/2233	0.283692	0.393662	0.298623	5571188	1
GO:0046395	BP	GO:0046395	carboxylic acid catabolic process	1/32	23/2233	0.283692	0.393662	0.298623	5571188	1
GO:0007166	BP	GO:0007166	cell surface receptor signaling pathway	1/32	24/2233	0.294063	0.396905	0.301083	5565423	1
GO:0009142	BP	GO:0009142	nucleoside triphosphate biosynthetic process	1/32	24/2233	0.294063	0.396905	0.301083	5569239	1
GO:0009201	BP	GO:0009201	ribonucleoside triphosphate biosynthetic process	1/32	24/2233	0.294063	0.396905	0.301083	5569239	1
GO:0015672	BP	GO:0015672	monovalent inorganic cation transport	1/32	24/2233	0.294063	0.396905	0.301083	5573862	1
GO:0016999	BP	GO:0016999	antibiotic metabolic process	1/32	24/2233	0.294063	0.396905	0.301083	5577893	1
GO:0030029	BP	GO:0030029	actin filament-based process	1/32	25/2233	0.30429	0.406268	0.308185	5572837	1
GO:0030036	BP	GO:0030036	actin cytoskeleton organization	1/32	25/2233	0.30429	0.406268	0.308185	5572837	1
GO:0048519	BP	GO:0048519	negative regulation of biological process	2/32	80/2233	0.319173	0.423848	0.321521	5575760/5572651	2
GO:0032268	BP	GO:0032268	regulation of cellular protein metabolic process	1/32	27/2233	0.324314	0.428372	0.324953	5572651	1
GO:0006790	BP	GO:0006790	sulfur compound metabolic process	1/32	28/2233	0.334115	0.43435	0.329487	5578712	1
GO:0009127	BP	GO:0009127	purine nucleoside monophosphate biosynthetic process	1/32	28/2233	0.334115	0.43435	0.329487	5569239	1
GO:0009168	BP	GO:0009168	purine ribonucleoside monophosphate biosynthetic process	1/32	28/2233	0.334115	0.43435	0.329487	5569239	1
GO:0022402	BP	GO:0022402	cell cycle process	1/32	29/2233	0.343779	0.444572	0.337242	5574480	1
GO:0006631	BP	GO:0006631	fatty acid metabolic process	1/32	30/2233	0.353306	0.452159	0.342997	5565723	1
GO:0051246	BP	GO:0051246	regulation of protein metabolic process	1/32	30/2233	0.353306	0.452159	0.342997	5572651	1
GO:0007165	BP	GO:0007165	signal transduction	4/32	211/2233	0.35805	0.455867	0.34581	5565423/5575353/5573676/5572893	4
GO:0007154	BP	GO:0007154	cell communication	4/32	220/2233	0.388651	0.489104	0.371023	5565423/5575353/5573676/5572893	4
GO:0023052	BP	GO:0023052	signaling	4/32	220/2233	0.388651	0.489104	0.371023	5565423/5575353/5573676/5572893	4
GO:0046034	BP	GO:0046034	ATP metabolic process	1/32	34/2233	0.390095	0.489104	0.371023	5569239	1
GO:0006520	BP	GO:0006520	cellular amino acid metabolic process	2/32	94/2233	0.393144	0.490438	0.372035	5578712/5571188	2
GO:0015980	BP	GO:0015980	energy derivation by oxidation of organic compounds	1/32	35/2233	0.39897	0.495204	0.37565	5564353	1
GO:0009152	BP	GO:0009152	purine ribonucleotide biosynthetic process	1/32	36/2233	0.40772	0.503535	0.38197	5569239	1
GO:0006164	BP	GO:0006164	purine nucleotide biosynthetic process	1/32	37/2233	0.416347	0.50659	0.384287	5569239	1
GO:0009144	BP	GO:0009144	purine nucleoside triphosphate metabolic process	1/32	37/2233	0.416347	0.50659	0.384287	5569239	1
GO:0009205	BP	GO:0009205	purine ribonucleoside triphosphate metabolic process	1/32	37/2233	0.416347	0.50659	0.384287	5569239	1
GO:0006259	BP	GO:0006259	DNA metabolic process	2/32	100/2233	0.423886	0.513197	0.3893	5576119/5575417	2
GO:1901135	BP	GO:1901135	carbohydrate derivative metabolic process	4/32	231/2233	0.425933	0.513197	0.3893	5574665/5576571/5578712/5569239	4
GO:0009199	BP	GO:0009199	ribonucleoside triphosphate metabolic process	1/32	39/2233	0.433237	0.519464	0.394053	5569239	1
GO:0009126	BP	GO:0009126	purine nucleoside monophosphate metabolic process	1/32	41/2233	0.449653	0.531408	0.403114	5569239	1
GO:0009167	BP	GO:0009167	purine ribonucleoside monophosphate metabolic process	1/32	41/2233	0.449653	0.531408	0.403114	5569239	1
GO:0019725	BP	GO:0019725	cellular homeostasis	1/32	41/2233	0.449653	0.531408	0.403114	5564577	1
GO:0072522	BP	GO:0072522	purine-containing compound biosynthetic process	1/32	42/2233	0.457687	0.538327	0.408362	5569239	1
GO:0006950	BP	GO:0006950	response to stress	2/32	109/2233	0.468566	0.548511	0.416088	5575353/5577893	2
GO:0007010	BP	GO:0007010	cytoskeleton organization	1/32	44/2233	0.473416	0.551574	0.418411	5572837	1
GO:0050896	BP	GO:0050896	response to stimulus	5/32	323/2233	0.502025	0.581211	0.440893	5565423/5575353/5573676/5572893/5577893	5
GO:0055114	BP	GO:0055114	oxidation-reduction process	1/32	48/2233	0.503559	0.581211	0.440893	5564353	1
GO:0042592	BP	GO:0042592	homeostatic process	1/32	49/2233	0.51083	0.58686	0.445178	5564577	1
GO:0090304	BP	GO:0090304	nucleic acid metabolic process	7/32	467/2233	0.516749	0.590913	0.448252	5576119/5575417/5575760/5575611/5566219/5564126/5570453	7
GO:0007049	BP	GO:0007049	cell cycle	1/32	51/2233	0.525063	0.597652	0.453365	5574480	1
GO:0009150	BP	GO:0009150	purine ribonucleotide metabolic process	1/32	53/2233	0.538894	0.610582	0.463173	5569239	1
GO:0006163	BP	GO:0006163	purine nucleotide metabolic process	1/32	54/2233	0.545662	0.615428	0.466849	5569239	1
GO:0051716	BP	GO:0051716	cellular response to stimulus	4/32	283/2233	0.592544	0.665265	0.504655	5565423/5575353/5573676/5572893	4
GO:0016070	BP	GO:0016070	RNA metabolic process	5/32	375/2233	0.644565	0.719888	0.54609	5575760/5575611/5566219/5564126/5570453	5
GO:0008610	BP	GO:0008610	lipid biosynthetic process	1/32	71/2233	0.647025	0.719888	0.54609	5565723	1
GO:0065008	BP	GO:0065008	regulation of biological quality	1/32	78/2233	0.682058	0.755463	0.573077	5564577	1
GO:0055085	BP	GO:0055085	transmembrane transport	1/32	82/2233	0.700539	0.772469	0.585977	5577357	1
GO:0034622	BP	GO:0034622	cellular protein-containing complex assembly	1/32	89/2233	0.730406	0.801823	0.608244	5564671	1
GO:0065003	BP	GO:0065003	protein-containing complex assembly	1/32	97/2233	0.761011	0.831725	0.630927	5564671	1
GO:0044255	BP	GO:0044255	cellular lipid metabolic process	1/32	101/2233	0.775024	0.843267	0.639683	5565723	1
GO:0043933	BP	GO:0043933	protein-containing complex subunit organization	1/32	102/2233	0.7784	0.843267	0.639683	5564671	1
GO:0006810	BP	GO:0006810	transport	3/32	322/2233	0.861562	0.924435	0.701255	5564577/5573862/5577357	3
GO:0022607	BP	GO:0022607	cellular component assembly	1/32	134/2233	0.863937	0.924435	0.701255	5564671	1
GO:0051234	BP	GO:0051234	establishment of localization	3/32	324/2233	0.864553	0.924435	0.701255	5564577/5573862/5577357	3
GO:0051179	BP	GO:0051179	localization	3/32	335/2233	0.880051	0.936951	0.710749	5564577/5573862/5577357	3
GO:0016043	BP	GO:0016043	cellular component organization	2/32	255/2233	0.895889	0.948687	0.719652	5564671/5572837	2
GO:0006464	BP	GO:0006464	cellular protein modification process	1/32	160/2233	0.908963	0.948687	0.719652	5574480	1
GO:0036211	BP	GO:0036211	protein modification process	1/32	160/2233	0.908963	0.948687	0.719652	5574480	1
GO:0006629	BP	GO:0006629	lipid metabolic process	1/32	165/2233	0.915782	0.948687	0.719652	5565723	1
GO:0044085	BP	GO:0044085	cellular component biogenesis	1/32	171/2233	0.923314	0.948687	0.719652	5564671	1
GO:0006412	BP	GO:0006412	translation	1/32	172/2233	0.924504	0.948687	0.719652	5572651	1
GO:0044267	BP	GO:0044267	cellular protein metabolic process	3/32	377/2233	0.926164	0.948687	0.719652	5567757/5572651/5574480	3
GO:0043043	BP	GO:0043043	peptide biosynthetic process	1/32	174/2233	0.92683	0.948687	0.719652	5572651	1
GO:0006518	BP	GO:0006518	peptide metabolic process	1/32	182/2233	0.935462	0.948687	0.719652	5572651	1
GO:0006996	BP	GO:0006996	organelle organization	1/32	182/2233	0.935462	0.948687	0.719652	5572837	1
GO:0071840	BP	GO:0071840	cellular component organization or biogenesis	2/32	292/2233	0.935733	0.948687	0.719652	5564671/5572837	2
GO:0043604	BP	GO:0043604	amide biosynthetic process	1/32	185/2233	0.938437	0.948687	0.719652	5572651	1
GO:0043412	BP	GO:0043412	macromolecule modification	1/32	191/2233	0.943994	0.948687	0.719652	5574480	1
GO:0019538	BP	GO:0019538	protein metabolic process	3/32	401/2233	0.944846	0.948687	0.719652	5567757/5572651/5574480	3
GO:0043603	BP	GO:0043603	cellular amide metabolic process	1/32	204/2233	0.954418	0.954418	0.723999	5572651	1
GO:0005887	CC	GO:0005887	integral component of plasma membrane	2/36	44/2794	0.10907	0.843052	0.843052	5573862/5577357	2
GO:0031226	CC	GO:0031226	intrinsic component of plasma membrane	2/36	44/2794	0.10907	0.843052	0.843052	5573862/5577357	2
GO:1902495	CC	GO:1902495	transmembrane transporter complex	1/36	11/2794	0.133169	0.843052	0.843052	5573862	1
GO:1990351	CC	GO:1990351	transporter complex	1/36	12/2794	0.144382	0.843052	0.843052	5573862	1
GO:0098797	CC	GO:0098797	plasma membrane protein complex	1/36	14/2794	0.166386	0.843052	0.843052	5573862	1
GO:0044459	CC	GO:0044459	plasma membrane part	2/36	62/2794	0.189429	0.843052	0.843052	5573862/5577357	2
GO:0005777	CC	GO:0005777	peroxisome	1/36	17/2794	0.198365	0.843052	0.843052	5573896	1
GO:0042579	CC	GO:0042579	microbody	1/36	17/2794	0.198365	0.843052	0.843052	5573896	1
GO:1904949	CC	GO:1904949	ATPase complex	1/36	20/2794	0.22915	0.846707	0.846707	5573862	1
GO:0005759	CC	GO:0005759	mitochondrial matrix	1/36	22/2794	0.249031	0.846707	0.846707	5574385	1
GO:0044429	CC	GO:0044429	mitochondrial part	2/36	100/2794	0.371533	0.897164	0.897164	5574385/5571188	2
GO:0098805	CC	GO:0098805	whole membrane	1/36	42/2794	0.422322	0.897164	0.897164	5571188	1
GO:0005789	CC	GO:0005789	endoplasmic reticulum membrane	1/36	54/2794	0.506913	0.897164	0.897164	5572188	1
GO:0098827	CC	GO:0098827	endoplasmic reticulum subcompartment	1/36	54/2794	0.506913	0.897164	0.897164	5572188	1
GO:0042175	CC	GO:0042175	nuclear outer membrane-endoplasmic reticulum membrane network	1/36	55/2794	0.513392	0.897164	0.897164	5572188	1
GO:0044432	CC	GO:0044432	endoplasmic reticulum part	1/36	58/2794	0.532335	0.897164	0.897164	5572188	1
GO:0031966	CC	GO:0031966	mitochondrial membrane	1/36	70/2794	0.601189	0.897164	0.897164	5571188	1
GO:0005886	CC	GO:0005886	plasma membrane	2/36	161/2794	0.623843	0.897164	0.897164	5573862/5577357	2
GO:0005783	CC	GO:0005783	endoplasmic reticulum	1/36	76/2794	0.631813	0.897164	0.897164	5572188	1
GO:0098588	CC	GO:0098588	bounding membrane of organelle	1/36	76/2794	0.631813	0.897164	0.897164	5571188	1
GO:0005739	CC	GO:0005739	mitochondrion	2/36	165/2794	0.637512	0.897164	0.897164	5574385/5571188	2
GO:0005740	CC	GO:0005740	mitochondrial envelope	1/36	80/2794	0.650946	0.897164	0.897164	5571188	1
GO:0071944	CC	GO:0071944	cell periphery	2/36	170/2794	0.654074	0.897164	0.897164	5573862/5577357	2
GO:0031984	CC	GO:0031984	organelle subcompartment	1/36	92/2794	0.702725	0.897164	0.897164	5572188	1
GO:0031967	CC	GO:0031967	organelle envelope	1/36	94/2794	0.710595	0.897164	0.897164	5571188	1
GO:0031975	CC	GO:0031975	envelope	1/36	94/2794	0.710595	0.897164	0.897164	5571188	1
GO:0098796	CC	GO:0098796	membrane protein complex	1/36	113/2794	0.775936	0.897164	0.897164	5573862	1
GO:0031090	CC	GO:0031090	organelle membrane	1/36	141/2794	0.846842	0.897164	0.897164	5571188	1
GO:0031974	CC	GO:0031974	membrane-enclosed lumen	1/36	156/2794	0.87529	0.897164	0.897164	5574385	1
GO:0043233	CC	GO:0043233	organelle lumen	1/36	156/2794	0.87529	0.897164	0.897164	5574385	1
GO:0070013	CC	GO:0070013	intracellular organelle lumen	1/36	156/2794	0.87529	0.897164	0.897164	5574385	1
GO:1902494	CC	GO:1902494	catalytic complex	1/36	161/2794	0.883577	0.897164	0.897164	5573862	1
GO:0012505	CC	GO:0012505	endomembrane system	1/36	164/2794	0.888289	0.897164	0.897164	5572188	1
GO:0005576	CC	GO:0005576	extracellular region	1/36	170/2794	0.897164	0.897164	0.897164	5566849	1
GO:0003700	MF	GO:0003700	DNA-binding transcription factor activity	5/53	80/4226	0.0030215	0.148895	0.145122	5569509/5578071/5566219/5566047/5564263	5
GO:0003677	MF	GO:0003677	DNA binding	10/53	296/4226	0.00318832	0.148895	0.145122	5565423/5576119/5575417/5569509/5578071/5575611/5566047/5564263/5564126/5570453	10
GO:0046983	MF	GO:0046983	protein dimerization activity	5/53	86/4226	0.00413597	0.148895	0.145122	5572871/5575760/5575611/5564126/5570453	5
GO:0140110	MF	GO:0140110	transcription regulator activity	5/53	108/4226	0.0107583	0.290474	0.283113	5569509/5578071/5566219/5566047/5564263	5
GO:0004674	MF	GO:0004674	protein serine/threonine kinase activity	3/53	49/4226	0.0228721	0.412349	0.4019	5576141/5577696/5574480	3
GO:0003678	MF	GO:0003678	DNA helicase activity	2/53	20/4226	0.0253838	0.412349	0.4019	5576119/5575417	2
GO:0050660	MF	GO:0050660	flavin adenine dinucleotide binding	3/53	52/4226	0.0267263	0.412349	0.4019	5563981/5563959/5571188	3
GO:0016491	MF	GO:0016491	oxidoreductase activity	10/53	432/4226	0.039368	0.531468	0.518	5574999/5573896/5564577/5576273/5564064/5563981/5563959/5572673/5577893/5571188	10
GO:0005515	MF	GO:0005515	protein binding	7/53	277/4226	0.0556771	0.572524	0.558016	5572871/5575760/5572651/5572837/5575611/5564126/5570453	7
GO:0016614	MF	GO:0016614	oxidoreductase activity, acting on CH-OH group of donors	2/53	41/4226	0.0928358	0.572524	0.558016	5563981/5563959	2
GO:0004672	MF	GO:0004672	protein kinase activity	3/53	89/4226	0.0997611	0.572524	0.558016	5576141/5577696/5574480	3
GO:0140097	MF	GO:0140097	catalytic activity, acting on DNA	2/53	45/4226	0.108643	0.572524	0.558016	5576119/5575417	2
GO:0004866	MF	GO:0004866	endopeptidase inhibitor activity	1/53	10/4226	0.118687	0.572524	0.558016	5563689	1
GO:0061135	MF	GO:0061135	endopeptidase regulator activity	1/53	10/4226	0.118687	0.572524	0.558016	5563689	1
GO:0004386	MF	GO:0004386	helicase activity	2/53	48/4226	0.120937	0.572524	0.558016	5576119/5575417	2
GO:0008483	MF	GO:0008483	transaminase activity	1/53	11/4226	0.129766	0.572524	0.558016	5578354	1
GO:0016769	MF	GO:0016769	transferase activity, transferring nitrogenous groups	1/53	11/4226	0.129766	0.572524	0.558016	5578354	1
GO:0048037	MF	GO:0048037	cofactor binding	6/53	278/4226	0.132409	0.572524	0.558016	5567757/5564064/5563981/5563959/5577893/5571188	6
GO:0004601	MF	GO:0004601	peroxidase activity	1/53	12/4226	0.140709	0.572524	0.558016	5577893	1
GO:0016763	MF	GO:0016763	transferase activity, transferring pentosyl groups	1/53	12/4226	0.140709	0.572524	0.558016	5574665	1
GO:0016860	MF	GO:0016860	intramolecular oxidoreductase activity	1/53	12/4226	0.140709	0.572524	0.558016	5578712	1
GO:0030414	MF	GO:0030414	peptidase inhibitor activity	1/53	12/4226	0.140709	0.572524	0.558016	5563689	1
GO:0102336	MF	GO:0102336	3-oxo-arachidoyl-CoA synthase activity	1/53	12/4226	0.140709	0.572524	0.558016	5565723	1
GO:0102337	MF	GO:0102337	3-oxo-cerotoyl-CoA synthase activity	1/53	12/4226	0.140709	0.572524	0.558016	5565723	1
GO:0102338	MF	GO:0102338	3-oxo-lignoceronyl-CoA synthase activity	1/53	12/4226	0.140709	0.572524	0.558016	5565723	1
GO:0102756	MF	GO:0102756	very-long-chain 3-ketoacyl-CoA synthase activity	1/53	12/4226	0.140709	0.572524	0.558016	5565723	1
GO:0003690	MF	GO:0003690	double-stranded DNA binding	1/53	13/4226	0.151516	0.572524	0.558016	5576119	1
GO:0061134	MF	GO:0061134	peptidase regulator activity	1/53	13/4226	0.151516	0.572524	0.558016	5563689	1
GO:0016853	MF	GO:0016853	isomerase activity	2/53	57/4226	0.15963	0.572524	0.558016	5578712/5569239	2
GO:0016866	MF	GO:0016866	intramolecular transferase activity	1/53	14/4226	0.16219	0.572524	0.558016	5569239	1
GO:0016684	MF	GO:0016684	oxidoreductase activity, acting on peroxide as acceptor	1/53	15/4226	0.172732	0.572524	0.558016	5577893	1
GO:0051539	MF	GO:0051539	4 iron, 4 sulfur cluster binding	1/53	15/4226	0.172732	0.572524	0.558016	5567757	1
GO:0016773	MF	GO:0016773	phosphotransferase activity, alcohol group as acceptor	3/53	117/4226	0.180222	0.572524	0.558016	5576141/5577696/5574480	3
GO:0016829	MF	GO:0016829	lyase activity	2/53	63/4226	0.186562	0.572524	0.558016	5574665/5574053	2
GO:0016831	MF	GO:0016831	carboxy-lyase activity	1/53	17/4226	0.193428	0.572524	0.558016	5574665	1
GO:0071949	MF	GO:0071949	FAD binding	1/53	17/4226	0.193428	0.572524	0.558016	5571188	1
GO:0050662	MF	GO:0050662	coenzyme binding	3/53	122/4226	0.196143	0.572524	0.558016	5563981/5563959/5571188	3
GO:0043565	MF	GO:0043565	sequence-specific DNA binding	2/53	69/4226	0.214098	0.585979	0.57113	5576119/5566047	2
GO:0060089	MF	GO:0060089	molecular transducer activity	3/53	130/4226	0.222311	0.585979	0.57113	5566893/5573676/5574480	3
GO:0004857	MF	GO:0004857	enzyme inhibitor activity	1/53	20/4226	0.223522	0.585979	0.57113	5563689	1
GO:0016209	MF	GO:0016209	antioxidant activity	1/53	20/4226	0.223522	0.585979	0.57113	5577893	1
GO:0008194	MF	GO:0008194	UDP-glycosyltransferase activity	1/53	21/4226	0.233307	0.585979	0.57113	5564353	1
GO:0016830	MF	GO:0016830	carbon-carbon lyase activity	1/53	21/4226	0.233307	0.585979	0.57113	5574665	1
GO:0016836	MF	GO:0016836	hydro-lyase activity	1/53	22/4226	0.24297	0.596381	0.581268	5574053	1
GO:0016301	MF	GO:0016301	kinase activity	3/53	138/4226	0.249164	0.596981	0.581853	5576141/5577696/5574480	3
GO:0000287	MF	GO:0000287	magnesium ion binding	1/53	25/4226	0.271249	0.596981	0.581853	5576571	1
GO:0016835	MF	GO:0016835	carbon-oxygen lyase activity	1/53	25/4226	0.271249	0.596981	0.581853	5574053	1
GO:0016747	MF	GO:0016747	transferase activity, transferring acyl groups other than amino-acyl groups	2/53	83/4226	0.279481	0.596981	0.581853	5565723/5572188	2
GO:0016462	MF	GO:0016462	pyrophosphatase activity	4/53	215/4226	0.282781	0.596981	0.581853	5576119/5576571/5575417/5572893	4
GO:0016627	MF	GO:0016627	oxidoreductase activity, acting on the CH-CH group of donors	1/53	27/4226	0.289523	0.596981	0.581853	5576273	1
GO:0016818	MF	GO:0016818	hydrolase activity, acting on acid anhydrides, in phosphorus-containing anhydrides	4/53	219/4226	0.294188	0.596981	0.581853	5576119/5576571/5575417/5572893	4
GO:0016817	MF	GO:0016817	hydrolase activity, acting on acid anhydrides	4/53	220/4226	0.297051	0.596981	0.581853	5576119/5576571/5575417/5572893	4
GO:0016757	MF	GO:0016757	transferase activity, transferring glycosyl groups	2/53	87/4226	0.29821	0.596981	0.581853	5574665/5564353	2
GO:0016620	MF	GO:0016620	oxidoreductase activity, acting on the aldehyde or oxo group of donors, NAD or NADP as acceptor	1/53	28/4226	0.298491	0.596981	0.581853	5572673	1
GO:0003743	MF	GO:0003743	translation initiation factor activity	1/53	30/4226	0.316094	0.60961	0.594162	5572651	1
GO:0004930	MF	GO:0004930	G protein-coupled receptor activity	1/53	30/4226	0.316094	0.60961	0.594162	5566893	1
GO:0016810	MF	GO:0016810	hydrolase activity, acting on carbon-nitrogen (but not peptide) bonds	1/53	32/4226	0.333264	0.631448	0.615446	5564022	1
GO:0016903	MF	GO:0016903	oxidoreductase activity, acting on the aldehyde or oxo group of donors	1/53	33/4226	0.34169	0.63625	0.620126	5572673	1
GO:0003779	MF	GO:0003779	actin binding	1/53	34/4226	0.350011	0.638149	0.621977	5572837	1
GO:0016746	MF	GO:0016746	transferase activity, transferring acyl groups	2/53	100/4226	0.358453	0.638149	0.621977	5565723/5572188	2
GO:0051536	MF	GO:0051536	iron-sulfur cluster binding	1/53	36/4226	0.366345	0.638149	0.621977	5567757	1
GO:0051540	MF	GO:0051540	metal cluster binding	1/53	36/4226	0.366345	0.638149	0.621977	5567757	1
GO:0004497	MF	GO:0004497	monooxygenase activity	2/53	106/4226	0.385703	0.661205	0.644449	5564064/5571188	2
GO:0008135	MF	GO:0008135	translation factor activity, RNA binding	1/53	41/4226	0.405438	0.67365	0.656579	5572651	1
GO:0052689	MF	GO:0052689	carboxylic ester hydrolase activity	1/53	41/4226	0.405438	0.67365	0.656579	5566849	1
GO:0016772	MF	GO:0016772	transferase activity, transferring phosphorus-containing groups	3/53	195/4226	0.445538	0.700099	0.682358	5576141/5577696/5574480	3
GO:0004888	MF	GO:0004888	transmembrane signaling receptor activity	2/53	120/4226	0.447285	0.700099	0.682358	5566893/5573676	2
GO:0020037	MF	GO:0020037	heme binding	2/53	120/4226	0.447285	0.700099	0.682358	5564064/5577893	2
GO:0046906	MF	GO:0046906	tetrapyrrole binding	2/53	120/4226	0.447285	0.700099	0.682358	5564064/5577893	2
GO:0016705	MF	GO:0016705	oxidoreductase activity, acting on paired donors, with incorporation or reduction of molecular oxygen	2/53	125/4226	0.468478	0.703393	0.685569	5564064/5571188	2
GO:0046982	MF	GO:0046982	protein heterodimerization activity	1/53	51/4226	0.476658	0.703393	0.685569	5572871	1
GO:0038023	MF	GO:0038023	signaling receptor activity	2/53	128/4226	0.48097	0.703393	0.685569	5566893/5573676	2
GO:0017111	MF	GO:0017111	nucleoside-triphosphatase activity	3/53	206/4226	0.481972	0.703393	0.685569	5576119/5575417/5572893	3
GO:0005506	MF	GO:0005506	iron ion binding	2/53	133/4226	0.501401	0.703393	0.685569	5564577/5564064	2
GO:0004984	MF	GO:0004984	olfactory receptor activity	1/53	55/4226	0.50274	0.703393	0.685569	5573676	1
GO:0005524	MF	GO:0005524	ATP binding	5/53	375/4226	0.512749	0.703393	0.685569	5576119/5575417/5576141/5577696/5574480	5
GO:0016798	MF	GO:0016798	hydrolase activity, acting on glycosyl bonds	1/53	57/4226	0.515298	0.703393	0.685569	5566172	1
GO:0032559	MF	GO:0032559	adenyl ribonucleotide binding	5/53	377/4226	0.517634	0.703393	0.685569	5576119/5575417/5576141/5577696/5574480	5
GO:0030234	MF	GO:0030234	enzyme regulator activity	1/53	58/4226	0.52146	0.703393	0.685569	5563689	1
GO:0030554	MF	GO:0030554	adenyl nucleotide binding	5/53	379/4226	0.5225	0.703393	0.685569	5576119/5575417/5576141/5577696/5574480	5
GO:0016758	MF	GO:0016758	transferase activity, transferring hexosyl groups	1/53	59/4226	0.527545	0.703393	0.685569	5564353	1
GO:0008092	MF	GO:0008092	cytoskeletal protein binding	1/53	61/4226	0.539488	0.710546	0.69254	5572837	1
GO:0022857	MF	GO:0022857	transmembrane transporter activity	3/53	232/4226	0.563471	0.721448	0.703166	5573419/5569951/5567814	3
GO:0035639	MF	GO:0035639	purine ribonucleoside triphosphate binding	6/53	479/4226	0.56625	0.721448	0.703166	5576119/5575417/5576141/5572893/5577696/5574480	6
GO:0032555	MF	GO:0032555	purine ribonucleotide binding	6/53	481/4226	0.570535	0.721448	0.703166	5576119/5575417/5576141/5572893/5577696/5574480	6
GO:0017076	MF	GO:0017076	purine nucleotide binding	6/53	483/4226	0.574802	0.721448	0.703166	5576119/5575417/5576141/5572893/5577696/5574480	6
GO:0032553	MF	GO:0032553	ribonucleotide binding	6/53	486/4226	0.581166	0.721448	0.703166	5576119/5575417/5576141/5572893/5577696/5574480	6
GO:0005215	MF	GO:0005215	transporter activity	3/53	244/4226	0.598501	0.734524	0.71591	5573419/5569951/5567814	3
GO:0003924	MF	GO:0003924	GTPase activity	1/53	74/4226	0.61021	0.740479	0.721715	5572893	1
GO:0005509	MF	GO:0005509	calcium ion binding	1/53	86/4226	0.665968	0.795454	0.775297	5568051	1
GO:0098772	MF	GO:0098772	molecular function regulator	1/53	87/4226	0.670244	0.795454	0.775297	5563689	1
GO:0008324	MF	GO:0008324	cation transmembrane transporter activity	1/53	91/4226	0.686818	0.806265	0.785833	5569951	1
GO:0008144	MF	GO:0008144	drug binding	5/53	484/4226	0.742318	0.818838	0.798088	5576119/5575417/5576141/5577696/5574480	5
GO:0001883	MF	GO:0001883	purine nucleoside binding	1/53	107/4226	0.745322	0.818838	0.798088	5572893	1
GO:0005525	MF	GO:0005525	GTP binding	1/53	107/4226	0.745322	0.818838	0.798088	5572893	1
GO:0019001	MF	GO:0019001	guanyl nucleotide binding	1/53	107/4226	0.745322	0.818838	0.798088	5572893	1
GO:0032550	MF	GO:0032550	purine ribonucleoside binding	1/53	107/4226	0.745322	0.818838	0.798088	5572893	1
GO:0032561	MF	GO:0032561	guanyl ribonucleotide binding	1/53	107/4226	0.745322	0.818838	0.798088	5572893	1
GO:0032549	MF	GO:0032549	ribonucleoside binding	1/53	110/4226	0.755029	0.818838	0.798088	5572893	1
GO:0001882	MF	GO:0001882	nucleoside binding	1/53	111/4226	0.758183	0.818838	0.798088	5572893	1
GO:0005549	MF	GO:0005549	odorant binding	1/53	120/4226	0.784837	0.839232	0.817965	5573676	1
GO:0015075	MF	GO:0015075	ion transmembrane transporter activity	1/53	131/4226	0.813523	0.861377	0.839549	5569951	1
GO:0042302	MF	GO:0042302	structural constituent of cuticle	1/53	145/4226	0.844657	0.88566	0.863216	5564514	1
GO:0046914	MF	GO:0046914	transition metal ion binding	4/53	483/4226	0.871124	0.904629	0.881704	5564577/5574053/5564064/5564022	4
GO:0016788	MF	GO:0016788	hydrolase activity, acting on ester bonds	1/53	179/4226	0.900579	0.926309	0.902836	5566849	1
GO:0008270	MF	GO:0008270	zinc ion binding	2/53	333/4226	0.929793	0.947336	0.923329	5574053/5564022	2
GO:0003723	MF	GO:0003723	RNA binding	1/53	256/4226	0.96432	0.973332	0.948667	5572651	1
GO:0005198	MF	GO:0005198	structural molecule activity	1/53	280/4226	0.974182	0.974182	0.949495	5564514	1
