# Supplementary material for: Transcriptome analysis of Aedes aegypti Aag2 cells in response to dengue virus-2 infection
Source: Parasit Vectors. 2020 Aug 17;13:421. doi: 10.1186/s13071-020-04294-w (PMC7433057; doi:10.1186/s13071-020-04294-w)
Supplement: Supplementary file 4 — Additional file 4: Table S4. GO annotations enriched in the downregulated differentially expressed genes. [file 13071_2020_4294_MOESM4_ESM.xls]

## Sheet: GO-down
Additional file 4: Table S4. GO annotations enriched in the downregulated differentially expressed genes.
GO	Ontology	ID	Description	GeneRatio	BgRatio	pvalue	p.adjust	qvalue	geneID	Count
GO:0030154	BP	GO:0030154	cell differentiation	3/39	19/2233	0.00393504	0.299063	0.28995	5570947/5567979/5570241	3
GO:0048869	BP	GO:0048869	cellular developmental process	3/39	19/2233	0.00393504	0.299063	0.28995	5570947/5567979/5570241	3
GO:0050877	BP	GO:0050877	nervous system process	3/39	27/2233	0.0107854	0.450715	0.436981	5574486/5577448/5567979	3
GO:0003008	BP	GO:0003008	system process	3/39	28/2233	0.0119352	0.450715	0.436981	5574486/5577448/5567979	3
GO:0048731	BP	GO:0048731	system development	2/39	13/2233	0.0205369	0.450715	0.436981	5570947/5567979	2
GO:0048468	BP	GO:0048468	cell development	2/39	14/2233	0.023698	0.450715	0.436981	5570947/5567979	2
GO:0007606	BP	GO:0007606	sensory perception of chemical stimulus	2/39	16/2233	0.0305722	0.450715	0.436981	5574486/5577448	2
GO:0050909	BP	GO:0050909	sensory perception of taste	2/39	16/2233	0.0305722	0.450715	0.436981	5574486/5577448	2
GO:0051493	BP	GO:0051493	regulation of cytoskeleton organization	2/39	16/2233	0.0305722	0.450715	0.436981	5576861/5570947	2
GO:0007154	BP	GO:0007154	cell communication	8/39	220/2233	0.0326175	0.450715	0.436981	5574486/23687499/5577448/5577143/5563813/5567979/5567640/5578894	8
GO:0023052	BP	GO:0023052	signaling	8/39	220/2233	0.0326175	0.450715	0.436981	5574486/23687499/5577448/5577143/5563813/5567979/5567640/5578894	8
GO:0000226	BP	GO:0000226	microtubule cytoskeleton organization	2/39	19/2233	0.0421596	0.534022	0.51775	5576861/5570947	2
GO:0032501	BP	GO:0032501	multicellular organismal process	4/39	81/2233	0.0504436	0.556258	0.539308	5574486/5577448/5570947/5567979	4
GO:0055085	BP	GO:0055085	transmembrane transport	4/39	82/2233	0.052377	0.556258	0.539308	5571610/5566280/5566111/23687419	4
GO:0032502	BP	GO:0032502	developmental process	3/39	50/2233	0.0548939	0.556258	0.539308	5570947/5567979/5570241	3
GO:0007166	BP	GO:0007166	cell surface receptor signaling pathway	2/39	24/2233	0.0644435	0.5762	0.558643	5563813/5567640	2
GO:0033043	BP	GO:0033043	regulation of organelle organization	2/39	24/2233	0.0644435	0.5762	0.558643	5576861/5570947	2
GO:0007165	BP	GO:0007165	signal transduction	7/39	211/2233	0.0687033	0.580161	0.562483	5574486/23687499/5577448/5577143/5563813/5567640/5578894	7
GO:0007600	BP	GO:0007600	sensory perception	2/39	26/2233	0.0742575	0.59406	0.575959	5574486/5577448	2
GO:0051128	BP	GO:0051128	regulation of cellular component organization	2/39	27/2233	0.0793353	0.602948	0.584576	5576861/5570947	2
GO:0050794	BP	GO:0050794	regulation of cellular process	11/39	436/2233	0.121931	0.742667	0.720037	5574486/23687499/5577448/5568759/5577143/5576861/5563813/5570947/5567640/5578894/5574193	11
GO:0007275	BP	GO:0007275	multicellular organism development	2/39	35/2233	0.123396	0.742667	0.720037	5570947/5567979	2
GO:0008610	BP	GO:0008610	lipid biosynthetic process	3/39	71/2233	0.124967	0.742667	0.720037	5579662/5567791/5576071	3
GO:0006629	BP	GO:0006629	lipid metabolic process	5/39	165/2233	0.156456	0.742667	0.720037	5566989/5579662/5567791/5576071/5568895	5
GO:0010647	BP	GO:0010647	positive regulation of cell communication	1/39	10/2233	0.161848	0.742667	0.720037	5563813	1
GO:0018205	BP	GO:0018205	peptidyl-lysine modification	1/39	10/2233	0.161848	0.742667	0.720037	5570947	1
GO:0023056	BP	GO:0023056	positive regulation of signaling	1/39	10/2233	0.161848	0.742667	0.720037	5563813	1
GO:0048584	BP	GO:0048584	positive regulation of response to stimulus	1/39	10/2233	0.161848	0.742667	0.720037	5563813	1
GO:0007010	BP	GO:0007010	cytoskeleton organization	2/39	44/2233	0.178273	0.742667	0.720037	5576861/5570947	2
GO:0007017	BP	GO:0007017	microtubule-based process	2/39	46/2233	0.190968	0.742667	0.720037	5576861/5570947	2
GO:0016055	BP	GO:0016055	Wnt signaling pathway	1/39	12/2233	0.191005	0.742667	0.720037	5563813	1
GO:0042737	BP	GO:0042737	drug catabolic process	1/39	12/2233	0.191005	0.742667	0.720037	5577638	1
GO:0198738	BP	GO:0198738	cell-cell signaling by wnt	1/39	12/2233	0.191005	0.742667	0.720037	5563813	1
GO:1905114	BP	GO:1905114	cell surface receptor signaling pathway involved in cell-cell signaling	1/39	12/2233	0.191005	0.742667	0.720037	5563813	1
GO:0050789	BP	GO:0050789	regulation of biological process	11/39	478/2233	0.195373	0.742667	0.720037	5574486/23687499/5577448/5568759/5577143/5576861/5563813/5570947/5567640/5578894/5574193	11
GO:0048856	BP	GO:0048856	anatomical structure development	2/39	48/2233	0.203788	0.742667	0.720037	5570947/5567979	2
GO:0006915	BP	GO:0006915	apoptotic process	1/39	13/2233	0.205211	0.742667	0.720037	5574104	1
GO:0008219	BP	GO:0008219	cell death	1/39	13/2233	0.205211	0.742667	0.720037	5574104	1
GO:0012501	BP	GO:0012501	programmed cell death	1/39	13/2233	0.205211	0.742667	0.720037	5574104	1
GO:0042278	BP	GO:0042278	purine nucleoside metabolic process	1/39	13/2233	0.205211	0.742667	0.720037	5577638	1
GO:0046128	BP	GO:0046128	purine ribonucleoside metabolic process	1/39	13/2233	0.205211	0.742667	0.720037	5577638	1
GO:1901136	BP	GO:1901136	carbohydrate derivative catabolic process	1/39	13/2233	0.205211	0.742667	0.720037	5577638	1
GO:0051716	BP	GO:0051716	cellular response to stimulus	7/39	283/2233	0.216993	0.757144	0.734073	5574486/23687499/5577448/5577143/5563813/5567640/5578894	7
GO:0006338	BP	GO:0006338	chromatin remodeling	1/39	14/2233	0.219173	0.757144	0.734073	5579657	1
GO:0009119	BP	GO:0009119	ribonucleoside metabolic process	1/39	17/2233	0.259642	0.877013	0.85029	5577638	1
GO:0006633	BP	GO:0006633	fatty acid biosynthetic process	1/39	21/2233	0.310435	0.983043	0.953089	5579662	1
GO:0006869	BP	GO:0006869	lipid transport	1/39	21/2233	0.310435	0.983043	0.953089	5571084	1
GO:0007267	BP	GO:0007267	cell-cell signaling	1/39	21/2233	0.310435	0.983043	0.953089	5563813	1
GO:0050896	BP	GO:0050896	response to stimulus	7/39	323/2233	0.330555	0.993119	0.962857	5574486/23687499/5577448/5577143/5563813/5567640/5578894	7
GO:0010876	BP	GO:0010876	lipid localization	1/39	23/2233	0.334541	0.993119	0.962857	5571084	1
GO:0009116	BP	GO:0009116	nucleoside metabolic process	1/39	24/2233	0.346285	0.993119	0.962857	5577638	1
GO:0018193	BP	GO:0018193	peptidyl-amino acid modification	1/39	24/2233	0.346285	0.993119	0.962857	5570947	1
GO:1901657	BP	GO:1901657	glycosyl compound metabolic process	1/39	24/2233	0.346285	0.993119	0.962857	5577638	1
GO:0005975	BP	GO:0005975	carbohydrate metabolic process	3/39	121/2233	0.354895	0.9985	0.968075	5564619/5569420/5569294	3
GO:0045454	BP	GO:0045454	cell redox homeostasis	1/39	28/2233	0.391272	0.9985	0.968075	5574193	1
GO:0006631	BP	GO:0006631	fatty acid metabolic process	1/39	30/2233	0.412619	0.9985	0.968075	5579662	1
GO:0009966	BP	GO:0009966	regulation of signal transduction	1/39	30/2233	0.412619	0.9985	0.968075	5563813	1
GO:0044282	BP	GO:0044282	small molecule catabolic process	1/39	30/2233	0.412619	0.9985	0.968075	5577638	1
GO:0072330	BP	GO:0072330	monocarboxylic acid biosynthetic process	1/39	30/2233	0.412619	0.9985	0.968075	5579662	1
GO:0048583	BP	GO:0048583	regulation of response to stimulus	1/39	32/2233	0.433237	0.9985	0.968075	5563813	1
GO:0010646	BP	GO:0010646	regulation of cell communication	1/39	33/2233	0.443279	0.9985	0.968075	5563813	1
GO:0023051	BP	GO:0023051	regulation of signaling	1/39	33/2233	0.443279	0.9985	0.968075	5563813	1
GO:0008033	BP	GO:0008033	tRNA processing	1/39	34/2233	0.453149	0.9985	0.968075	5573247	1
GO:0048522	BP	GO:0048522	positive regulation of cellular process	1/39	37/2233	0.481744	0.9985	0.968075	5563813	1
GO:0048518	BP	GO:0048518	positive regulation of biological process	1/39	38/2233	0.490948	0.9985	0.968075	5563813	1
GO:0006520	BP	GO:0006520	cellular amino acid metabolic process	2/39	94/2233	0.494553	0.9985	0.968075	5578213/5576131	2
GO:0034655	BP	GO:0034655	nucleobase-containing compound catabolic process	1/39	39/2233	0.499993	0.9985	0.968075	5577638	1
GO:0006486	BP	GO:0006486	protein glycosylation	1/39	40/2233	0.508881	0.9985	0.968075	5567188	1
GO:0043413	BP	GO:0043413	macromolecule glycosylation	1/39	40/2233	0.508881	0.9985	0.968075	5567188	1
GO:0070085	BP	GO:0070085	glycosylation	1/39	40/2233	0.508881	0.9985	0.968075	5567188	1
GO:0009101	BP	GO:0009101	glycoprotein biosynthetic process	1/39	41/2233	0.517615	0.9985	0.968075	5567188	1
GO:0019725	BP	GO:0019725	cellular homeostasis	1/39	41/2233	0.517615	0.9985	0.968075	5574193	1
GO:0006325	BP	GO:0006325	chromatin organization	1/39	42/2233	0.526197	0.9985	0.968075	5579657	1
GO:0006464	BP	GO:0006464	cellular protein modification process	3/39	160/2233	0.537866	0.9985	0.968075	5567188/5570947/5568609	3
GO:0036211	BP	GO:0036211	protein modification process	3/39	160/2233	0.537866	0.9985	0.968075	5567188/5570947/5568609	3
GO:0009100	BP	GO:0009100	glycoprotein metabolic process	1/39	45/2233	0.551062	0.9985	0.968075	5567188	1
GO:0032787	BP	GO:0032787	monocarboxylic acid metabolic process	1/39	46/2233	0.559064	0.9985	0.968075	5579662	1
GO:0044270	BP	GO:0044270	cellular nitrogen compound catabolic process	1/39	46/2233	0.559064	0.9985	0.968075	5577638	1
GO:0019752	BP	GO:0019752	carboxylic acid metabolic process	3/39	165/2233	0.559423	0.9985	0.968075	5578213/5579662/5576131	3
GO:0043436	BP	GO:0043436	oxoacid metabolic process	3/39	165/2233	0.559423	0.9985	0.968075	5578213/5579662/5576131	3
GO:0006082	BP	GO:0006082	organic acid metabolic process	3/39	166/2233	0.563667	0.9985	0.968075	5578213/5579662/5576131	3
GO:0046700	BP	GO:0046700	heterocycle catabolic process	1/39	48/2233	0.574654	0.9985	0.968075	5577638	1
GO:0042592	BP	GO:0042592	homeostatic process	1/39	49/2233	0.582246	0.9985	0.968075	5574193	1
GO:0019439	BP	GO:0019439	aromatic compound catabolic process	1/39	50/2233	0.589705	0.9985	0.968075	5577638	1
GO:1901361	BP	GO:1901361	organic cyclic compound catabolic process	1/39	52/2233	0.604238	0.9985	0.968075	5577638	1
GO:0016053	BP	GO:0016053	organic acid biosynthetic process	1/39	54/2233	0.618268	0.9985	0.968075	5579662	1
GO:0046394	BP	GO:0046394	carboxylic acid biosynthetic process	1/39	54/2233	0.618268	0.9985	0.968075	5579662	1
GO:0006397	BP	GO:0006397	mRNA processing	1/39	55/2233	0.625101	0.9985	0.968075	5578704	1
GO:0006996	BP	GO:0006996	organelle organization	3/39	182/2233	0.628305	0.9985	0.968075	5576861/5570947/5579657	3
GO:0043412	BP	GO:0043412	macromolecule modification	3/39	191/2233	0.661825	0.9985	0.968075	5567188/5570947/5568609	3
GO:0016043	BP	GO:0016043	cellular component organization	4/39	255/2233	0.667099	0.9985	0.968075	5576861/5570947/5579657/5574129	4
GO:0034470	BP	GO:0034470	ncRNA processing	1/39	64/2233	0.681463	0.9985	0.968075	5573247	1
GO:0006810	BP	GO:0006810	transport	5/39	322/2233	0.682666	0.9985	0.968075	5571610/5566280/5566111/23687419/5571084	5
GO:0051276	BP	GO:0051276	chromosome organization	1/39	65/2233	0.687191	0.9985	0.968075	5579657	1
GO:0072521	BP	GO:0072521	purine-containing compound metabolic process	1/39	65/2233	0.687191	0.9985	0.968075	5577638	1
GO:0051234	BP	GO:0051234	establishment of localization	5/39	324/2233	0.688256	0.9985	0.968075	5571610/5566280/5566111/23687419/5571084	5
GO:0006399	BP	GO:0006399	tRNA metabolic process	1/39	68/2233	0.703778	0.9985	0.968075	5573247	1
GO:0006030	BP	GO:0006030	chitin metabolic process	1/39	69/2233	0.709114	0.9985	0.968075	5569536	1
GO:0016071	BP	GO:0016071	mRNA metabolic process	1/39	70/2233	0.714356	0.9985	0.968075	5578704	1
GO:1901071	BP	GO:1901071	glucosamine-containing compound metabolic process	1/39	70/2233	0.714356	0.9985	0.968075	5569536	1
GO:0051179	BP	GO:0051179	localization	5/39	335/2233	0.717893	0.9985	0.968075	5571610/5566280/5566111/23687419/5571084	5
GO:0006040	BP	GO:0006040	amino sugar metabolic process	1/39	72/2233	0.724566	0.9985	0.968075	5569536	1
GO:0006022	BP	GO:0006022	aminoglycan metabolic process	1/39	75/2233	0.739218	0.9985	0.968075	5569536	1
GO:0006396	BP	GO:0006396	RNA processing	2/39	148/2233	0.742868	0.9985	0.968075	5578704/5573247	2
GO:0065008	BP	GO:0065008	regulation of biological quality	1/39	78/2233	0.753109	0.9985	0.968075	5574193	1
GO:0071840	BP	GO:0071840	cellular component organization or biogenesis	4/39	292/2233	0.770824	0.9985	0.968075	5576861/5570947/5579657/5574129	4
GO:0044281	BP	GO:0044281	small molecule metabolic process	4/39	293/2233	0.773257	0.9985	0.968075	5578213/5579662/5576131/5577638	4
GO:0017144	BP	GO:0017144	drug metabolic process	2/39	159/2233	0.778848	0.9985	0.968075	5569536/5577638	2
GO:1901135	BP	GO:1901135	carbohydrate derivative metabolic process	3/39	231/2233	0.785246	0.9985	0.968075	5567188/5569536/5577638	3
GO:0006351	BP	GO:0006351	transcription, DNA-templated	2/39	172/2233	0.815806	0.9985	0.968075	5568759/5574473	2
GO:0097659	BP	GO:0097659	nucleic acid-templated transcription	2/39	172/2233	0.815806	0.9985	0.968075	5568759/5574473	2
GO:0044283	BP	GO:0044283	small molecule biosynthetic process	1/39	94/2233	0.815858	0.9985	0.968075	5579662	1
GO:0032774	BP	GO:0032774	RNA biosynthetic process	2/39	173/2233	0.818415	0.9985	0.968075	5568759/5574473	2
GO:1901565	BP	GO:1901565	organonitrogen compound catabolic process	1/39	96/2233	0.822514	0.9985	0.968075	5577638	1
GO:0034660	BP	GO:0034660	ncRNA metabolic process	1/39	100/2233	0.835128	0.9985	0.968075	5573247	1
GO:0044255	BP	GO:0044255	cellular lipid metabolic process	1/39	101/2233	0.838143	0.9985	0.968075	5579662	1
GO:0055086	BP	GO:0055086	nucleobase-containing small molecule metabolic process	1/39	106/2233	0.852428	0.9985	0.968075	5577638	1
GO:1901137	BP	GO:1901137	carbohydrate derivative biosynthetic process	1/39	111/2233	0.865482	0.9985	0.968075	5567188	1
GO:0006355	BP	GO:0006355	regulation of transcription, DNA-templated	1/39	116/2233	0.877408	0.9985	0.968075	5568759	1
GO:1903506	BP	GO:1903506	regulation of nucleic acid-templated transcription	1/39	116/2233	0.877408	0.9985	0.968075	5568759	1
GO:2001141	BP	GO:2001141	regulation of RNA biosynthetic process	1/39	116/2233	0.877408	0.9985	0.968075	5568759	1
GO:0051252	BP	GO:0051252	regulation of RNA metabolic process	1/39	121/2233	0.888302	0.9985	0.968075	5568759	1
GO:0019219	BP	GO:0019219	regulation of nucleobase-containing compound metabolic process	1/39	126/2233	0.89825	0.9985	0.968075	5568759	1
GO:0010556	BP	GO:0010556	regulation of macromolecule biosynthetic process	1/39	134/2233	0.912398	0.9985	0.968075	5568759	1
GO:0022607	BP	GO:0022607	cellular component assembly	1/39	134/2233	0.912398	0.9985	0.968075	5574129	1
GO:2000112	BP	GO:2000112	regulation of cellular macromolecule biosynthetic process	1/39	134/2233	0.912398	0.9985	0.968075	5568759	1
GO:0009889	BP	GO:0009889	regulation of biosynthetic process	1/39	135/2233	0.914026	0.9985	0.968075	5568759	1
GO:0031326	BP	GO:0031326	regulation of cellular biosynthetic process	1/39	135/2233	0.914026	0.9985	0.968075	5568759	1
GO:0016070	BP	GO:0016070	RNA metabolic process	4/39	375/2233	0.914045	0.9985	0.968075	5568759/5574473/5578704/5573247	4
GO:0044248	BP	GO:0044248	cellular catabolic process	1/39	144/2233	0.927409	0.9985	0.968075	5577638	1
GO:0034654	BP	GO:0034654	nucleobase-containing compound biosynthetic process	2/39	246/2233	0.94009	0.9985	0.968075	5568759/5574473	2
GO:0051171	BP	GO:0051171	regulation of nitrogen compound metabolic process	1/39	155/2233	0.941029	0.9985	0.968075	5568759	1
GO:0031323	BP	GO:0031323	regulation of cellular metabolic process	1/39	157/2233	0.943223	0.9985	0.968075	5568759	1
GO:0080090	BP	GO:0080090	regulation of primary metabolic process	1/39	157/2233	0.943223	0.9985	0.968075	5568759	1
GO:1901575	BP	GO:1901575	organic substance catabolic process	1/39	160/2233	0.946364	0.9985	0.968075	5577638	1
GO:0033036	BP	GO:0033036	macromolecule localization	1/39	164/2233	0.950291	0.9985	0.968075	5571084	1
GO:0071702	BP	GO:0071702	organic substance transport	1/39	166/2233	0.952148	0.9985	0.968075	5571084	1
GO:0010468	BP	GO:0010468	regulation of gene expression	1/39	170/2233	0.955661	0.9985	0.968075	5568759	1
GO:0044085	BP	GO:0044085	cellular component biogenesis	1/39	171/2233	0.956499	0.9985	0.968075	5574129	1
GO:0019438	BP	GO:0019438	aromatic compound biosynthetic process	2/39	267/2233	0.957389	0.9985	0.968075	5568759/5574473	2
GO:0018130	BP	GO:0018130	heterocycle biosynthetic process	2/39	273/2233	0.961403	0.9985	0.968075	5568759/5574473	2
GO:0009056	BP	GO:0009056	catabolic process	1/39	178/2233	0.961949	0.9985	0.968075	5577638	1
GO:1901362	BP	GO:1901362	organic cyclic compound biosynthetic process	2/39	281/2233	0.96621	0.9985	0.968075	5568759/5574473	2
GO:0060255	BP	GO:0060255	regulation of macromolecule metabolic process	1/39	189/2233	0.969196	0.9985	0.968075	5568759	1
GO:0044267	BP	GO:0044267	cellular protein metabolic process	3/39	377/2233	0.971853	0.9985	0.968075	5567188/5570947/5568609	3
GO:0019222	BP	GO:0019222	regulation of metabolic process	1/39	194/2233	0.972027	0.9985	0.968075	5568759	1
GO:0090304	BP	GO:0090304	nucleic acid metabolic process	4/39	467/2233	0.976257	0.9985	0.968075	5568759/5574473/5578704/5573247	4
GO:0019538	BP	GO:0019538	protein metabolic process	3/39	401/2233	0.980764	0.9985	0.968075	5567188/5570947/5568609	3
GO:0009059	BP	GO:0009059	macromolecule biosynthetic process	3/39	450/2233	0.99147	0.9985	0.968075	5568759/5567188/5574473	3
GO:0034645	BP	GO:0034645	cellular macromolecule biosynthetic process	3/39	450/2233	0.99147	0.9985	0.968075	5568759/5567188/5574473	3
GO:0044271	BP	GO:0044271	cellular nitrogen compound biosynthetic process	2/39	447/2233	0.998338	0.9985	0.968075	5568759/5574473	2
GO:1901566	BP	GO:1901566	organonitrogen compound biosynthetic process	1/39	340/2233	0.9985	0.9985	0.968075	5567188	1
GO:0005615	CC	GO:0005615	extracellular space	6/71	34/2794	0.000166714	0.00766882	0.00766882	5575085/5575765/5575764/5563807/5563726/5577638	6
GO:0044421	CC	GO:0044421	extracellular region part	6/71	40/2794	0.000421757	0.00970042	0.00970042	5575085/5575765/5575764/5563807/5563726/5577638	6
GO:0005576	CC	GO:0005576	extracellular region	8/71	170/2794	0.0637835	0.73617	0.73617	5575085/5575765/5575764/5563807/5569536/5571084/5563726/5577638	8
GO:0015629	CC	GO:0015629	actin cytoskeleton	2/71	22/2794	0.106164	0.73617	0.73617	5574161/5574835	2
GO:0044430	CC	GO:0044430	cytoskeletal part	3/71	59/2794	0.187891	0.73617	0.73617	5570947/5574161/5574835	3
GO:0044459	CC	GO:0044459	plasma membrane part	3/71	62/2794	0.207579	0.73617	0.73617	5572471/5571610/5566111	3
GO:0005886	CC	GO:0005886	plasma membrane	6/71	161/2794	0.222832	0.73617	0.73617	5574486/23687499/5577448/5572471/5571610/5566111	6
GO:0045211	CC	GO:0045211	postsynaptic membrane	1/71	10/2794	0.227267	0.73617	0.73617	5572471	1
GO:0097060	CC	GO:0097060	synaptic membrane	1/71	10/2794	0.227267	0.73617	0.73617	5572471	1
GO:0098794	CC	GO:0098794	postsynapse	1/71	10/2794	0.227267	0.73617	0.73617	5572471	1
GO:0044437	CC	GO:0044437	vacuolar part	1/71	11/2794	0.246974	0.73617	0.73617	5572584	1
GO:0098590	CC	GO:0098590	plasma membrane region	1/71	11/2794	0.246974	0.73617	0.73617	5572471	1
GO:0071944	CC	GO:0071944	cell periphery	6/71	170/2794	0.261341	0.73617	0.73617	5574486/23687499/5577448/5572471/5571610/5566111	6
GO:0005773	CC	GO:0005773	vacuole	1/71	12/2794	0.266185	0.73617	0.73617	5572584	1
GO:0044456	CC	GO:0044456	synapse part	1/71	12/2794	0.266185	0.73617	0.73617	5572471	1
GO:0045202	CC	GO:0045202	synapse	1/71	14/2794	0.303169	0.73617	0.73617	5572471	1
GO:0005887	CC	GO:0005887	integral component of plasma membrane	2/71	44/2794	0.308404	0.73617	0.73617	5571610/5566111	2
GO:0031226	CC	GO:0031226	intrinsic component of plasma membrane	2/71	44/2794	0.308404	0.73617	0.73617	5571610/5566111	2
GO:0070603	CC	GO:0070603	SWI/SNF superfamily-type complex	1/71	15/2794	0.320966	0.73617	0.73617	5579657	1
GO:0005856	CC	GO:0005856	cytoskeleton	3/71	83/2794	0.353539	0.73617	0.73617	5570947/5574161/5574835	3
GO:0000790	CC	GO:0000790	nuclear chromatin	1/71	17/2794	0.355226	0.73617	0.73617	5579657	1
GO:0005874	CC	GO:0005874	microtubule	1/71	20/2794	0.403444	0.73617	0.73617	5570947	1
GO:0030054	CC	GO:0030054	cell junction	1/71	20/2794	0.403444	0.73617	0.73617	5572471	1
GO:1904949	CC	GO:1904949	ATPase complex	1/71	20/2794	0.403444	0.73617	0.73617	5579657	1
GO:0099513	CC	GO:0099513	polymeric cytoskeletal fiber	1/71	21/2794	0.418713	0.73617	0.73617	5570947	1
GO:0099080	CC	GO:0099080	supramolecular complex	1/71	23/2794	0.448104	0.73617	0.73617	5570947	1
GO:0099081	CC	GO:0099081	supramolecular polymer	1/71	23/2794	0.448104	0.73617	0.73617	5570947	1
GO:0099512	CC	GO:0099512	supramolecular fiber	1/71	23/2794	0.448104	0.73617	0.73617	5570947	1
GO:0000228	CC	GO:0000228	nuclear chromosome	1/71	26/2794	0.489463	0.750511	0.750511	5579657	1
GO:0044454	CC	GO:0044454	nuclear chromosome part	1/71	26/2794	0.489463	0.750511	0.750511	5579657	1
GO:0015630	CC	GO:0015630	microtubule cytoskeleton	1/71	39/2794	0.636088	0.943872	0.943872	5570947	1
GO:0098805	CC	GO:0098805	whole membrane	1/71	42/2794	0.663514	0.953801	0.953801	5572584	1
GO:0000785	CC	GO:0000785	chromatin	1/71	62/2794	0.80087	0.992558	0.992558	5579657	1
GO:0098588	CC	GO:0098588	bounding membrane of organelle	1/71	76/2794	0.862391	0.992558	0.992558	5572584	1
GO:0044427	CC	GO:0044427	chromosomal part	1/71	86/2794	0.89444	0.992558	0.992558	5579657	1
GO:0005694	CC	GO:0005694	chromosome	1/71	92/2794	0.910008	0.992558	0.992558	5579657	1
GO:0031981	CC	GO:0031981	nuclear lumen	1/71	121/2794	0.958594	0.992558	0.992558	5579657	1
GO:0043228	CC	GO:0043228	non-membrane-bounded organelle	4/71	325/2794	0.973151	0.992558	0.992558	5570947/5574161/5579657/5574835	4
GO:0043232	CC	GO:0043232	intracellular non-membrane-bounded organelle	4/71	325/2794	0.973151	0.992558	0.992558	5570947/5574161/5579657/5574835	4
GO:0031090	CC	GO:0031090	organelle membrane	1/71	141/2794	0.97588	0.992558	0.992558	5572584	1
GO:0031974	CC	GO:0031974	membrane-enclosed lumen	1/71	156/2794	0.983961	0.992558	0.992558	5579657	1
GO:0043233	CC	GO:0043233	organelle lumen	1/71	156/2794	0.983961	0.992558	0.992558	5579657	1
GO:0070013	CC	GO:0070013	intracellular organelle lumen	1/71	156/2794	0.983961	0.992558	0.992558	5579657	1
GO:1902494	CC	GO:1902494	catalytic complex	1/71	161/2794	0.986007	0.992558	0.992558	5579657	1
GO:0005739	CC	GO:0005739	mitochondrion	1/71	165/2794	0.987457	0.992558	0.992558	5571717	1
GO:0044428	CC	GO:0044428	nuclear part	1/71	184/2794	0.992558	0.992558	0.992558	5579657	1
GO:0015293	MF	GO:0015293	symporter activity	4/113	13/4226	0.000287655	0.0348905	0.0306863	5566218/5567979/5566685/5577251	4
GO:0022857	MF	GO:0022857	transmembrane transporter activity	15/113	232/4226	0.00113783	0.0348905	0.0306863	5573846/5572471/5566218/5567979/5568650/5575863/5579947/5569114/5566685/5577381/5577251/5576289/5578361/5569115/23687878	15
GO:0008236	MF	GO:0008236	serine-type peptidase activity	15/113	235/4226	0.00129723	0.0348905	0.0306863	5577569/5572249/5570115/5573598/5578688/5577153/5569780/5572246/5573599/5568640/5568116/5574170/5575056/5574108/5568363	15
GO:0017171	MF	GO:0017171	serine hydrolase activity	15/113	235/4226	0.00129723	0.0348905	0.0306863	5577569/5572249/5570115/5573598/5578688/5577153/5569780/5572246/5573599/5568640/5568116/5574170/5575056/5574108/5568363	15
GO:0015081	MF	GO:0015081	sodium ion transmembrane transporter activity	4/113	19/4226	0.00137726	0.0348905	0.0306863	5573846/5566218/5567979/5566685	4
GO:0015291	MF	GO:0015291	secondary active transmembrane transporter activity	4/113	19/4226	0.00137726	0.0348905	0.0306863	5566218/5567979/5566685/5577251	4
GO:0005215	MF	GO:0005215	transporter activity	15/113	244/4226	0.001893	0.0370088	0.0325493	5573846/5572471/5566218/5567979/5568650/5575863/5579947/5569114/5566685/5577381/5577251/5576289/5578361/5569115/23687878	15
GO:0015294	MF	GO:0015294	solute:cation symporter activity	3/113	10/4226	0.00194783	0.0370088	0.0325493	5566218/5567979/5566685	3
GO:0016746	MF	GO:0016746	transferase activity, transferring acyl groups	8/113	100/4226	0.00490129	0.0827773	0.0728027	5573927/5575939/5579662/5570947/5568609/5572472/5568997/5568232	8
GO:0004252	MF	GO:0004252	serine-type endopeptidase activity	13/113	221/4226	0.00558729	0.0849269	0.0746933	5577569/5572249/5570115/5573598/5578688/5577153/5572246/5573599/5568640/5574170/5575056/5574108/5568363	13
GO:0008324	MF	GO:0008324	cation transmembrane transporter activity	7/113	91/4226	0.0103245	0.142666	0.125475	5573846/5566218/5567979/5579947/5569114/5566685/5569115	7
GO:0022804	MF	GO:0022804	active transmembrane transporter activity	5/113	53/4226	0.0129246	0.163711	0.143984	5566218/5567979/5566685/5577381/5577251	5
GO:0070011	MF	GO:0070011	peptidase activity, acting on L-amino acid peptides	18/113	397/4226	0.0170059	0.183443	0.161339	5577569/5572249/5570115/5566868/5573598/5578688/5578194/5577153/5569780/5572631/5572246/5573599/5568640/5568116/5574170/5575056/5574108/5568363	18
GO:0016705	MF	GO:0016705	oxidoreductase activity, acting on paired donors, with incorporation or reduction of molecular oxygen	8/113	125/4226	0.0178609	0.183443	0.161339	5579933/5566856/23687944/5571543/5564759/5564749/5566857/5579144	8
GO:0008233	MF	GO:0008233	peptidase activity	18/113	401/4226	0.0186799	0.183443	0.161339	5577569/5572249/5570115/5566868/5573598/5578688/5578194/5577153/5569780/5572631/5572246/5573599/5568640/5568116/5574170/5575056/5574108/5568363	18
GO:0003700	MF	GO:0003700	DNA-binding transcription factor activity	6/113	80/4226	0.0193098	0.183443	0.161339	5573046/5571736/5570241/5578356/5568687/5570751	6
GO:0016747	MF	GO:0016747	transferase activity, transferring acyl groups other than amino-acyl groups	6/113	83/4226	0.0227472	0.185669	0.163297	5573927/5579662/5570947/5572472/5568997/5568232	6
GO:0015075	MF	GO:0015075	ion transmembrane transporter activity	8/113	131/4226	0.0230285	0.185669	0.163297	5573846/5572471/5566218/5567979/5579947/5569114/5566685/5569115	8
GO:0140110	MF	GO:0140110	transcription regulator activity	7/113	108/4226	0.0245781	0.185669	0.163297	5574473/5573046/5571736/5570241/5578356/5568687/5570751	7
GO:0005506	MF	GO:0005506	iron ion binding	8/113	133/4226	0.0249647	0.185669	0.163297	5567791/5579933/5576071/23687944/5571543/5564759/5564749/5579144	8
GO:0004175	MF	GO:0004175	endopeptidase activity	14/113	297/4226	0.0256517	0.185669	0.163297	5577569/5572249/5570115/5573598/5578688/5578194/5577153/5572246/5573599/5568640/5574170/5575056/5574108/5568363	14
GO:0046873	MF	GO:0046873	metal ion transmembrane transporter activity	4/113	44/4226	0.028935	0.199915	0.175825	5573846/5566218/5567979/5566685	4
GO:0004180	MF	GO:0004180	carboxypeptidase activity	3/113	26/4226	0.0309489	0.203103	0.178629	5569780/5572631/5568116	3
GO:0050661	MF	GO:0050661	NADP binding	2/113	11/4226	0.0332965	0.203103	0.178629	5566856/5566857	2
GO:0030246	MF	GO:0030246	carbohydrate binding	4/113	46/4226	0.0334051	0.203103	0.178629	5569420/5568623/23687944/5566301	4
GO:0004497	MF	GO:0004497	monooxygenase activity	6/113	106/4226	0.0630721	0.366757	0.322564	5579933/5566856/5571543/5564749/5566857/5579144	6
GO:0016491	MF	GO:0016491	oxidoreductase activity	17/113	432/4226	0.0651477	0.366757	0.322564	5573927/5566989/5567791/5579933/5566856/5576071/23687944/5571411/5575798/5571543/5564759/5564749/5566857/5579144/5574193/23687967/5568895	17
GO:0015077	MF	GO:0015077	monovalent inorganic cation transmembrane transporter activity	4/113	59/4226	0.0717814	0.38967	0.342716	5573846/5566218/5567979/5566685	4
GO:0022890	MF	GO:0022890	inorganic cation transmembrane transporter activity	5/113	86/4226	0.0789447	0.413779	0.363919	5573846/5566218/5567979/5579947/5566685	5
GO:0019842	MF	GO:0019842	vitamin binding	3/113	40/4226	0.0901392	0.423703	0.372647	5573927/5578213/23687944	3
GO:0003774	MF	GO:0003774	motor activity	2/113	19/4226	0.0902109	0.423703	0.372647	5574161/5574835	2
GO:0008238	MF	GO:0008238	exopeptidase activity	4/113	66/4226	0.0989177	0.423703	0.372647	5566868/5569780/5572631/5568116	4
GO:0004888	MF	GO:0004888	transmembrane signaling receptor activity	6/113	120/4226	0.100619	0.423703	0.372647	23687499/5572471/5572235/5567979/5567640/5574457	6
GO:0020037	MF	GO:0020037	heme binding	6/113	120/4226	0.100619	0.423703	0.372647	5566989/5579933/5571543/5564759/5564749/5579144	6
GO:0046906	MF	GO:0046906	tetrapyrrole binding	6/113	120/4226	0.100619	0.423703	0.372647	5566989/5579933/5571543/5564759/5564749/5579144	6
GO:0015267	MF	GO:0015267	channel activity	4/113	67/4226	0.103138	0.423703	0.372647	5573846/5572471/5579947/5578361	4
GO:0022803	MF	GO:0022803	passive transmembrane transporter activity	4/113	67/4226	0.103138	0.423703	0.372647	5573846/5572471/5579947/5578361	4
GO:0015318	MF	GO:0015318	inorganic molecular entity transmembrane transporter activity	6/113	125/4226	0.116389	0.465556	0.409457	5573846/5572471/5566218/5567979/5579947/5566685	6
GO:0048037	MF	GO:0048037	cofactor binding	11/113	278/4226	0.12175	0.474513	0.417334	5573927/5566989/5578213/5579933/5566856/23687944/5571543/5564759/5564749/5566857/5579144	11
GO:0038023	MF	GO:0038023	signaling receptor activity	6/113	128/4226	0.126419	0.480391	0.422505	23687499/5572471/5572235/5567979/5567640/5574457	6
GO:0060089	MF	GO:0060089	molecular transducer activity	6/113	130/4226	0.133334	0.494313	0.434749	23687499/5572471/5572235/5567979/5567640/5574457	6
GO:0005261	MF	GO:0005261	cation channel activity	2/113	29/4226	0.180971	0.654941	0.576022	5573846/5579947	2
GO:0004930	MF	GO:0004930	G protein-coupled receptor activity	2/113	30/4226	0.190699	0.65878	0.579398	5572235/5567640	2
GO:0008080	MF	GO:0008080	N-acetyltransferase activity	2/113	30/4226	0.190699	0.65878	0.579398	5570947/5572472	2
GO:0008235	MF	GO:0008235	metalloexopeptidase activity	2/113	32/4226	0.210354	0.666122	0.585855	5566868/5572631	2
GO:0016407	MF	GO:0016407	acetyltransferase activity	2/113	32/4226	0.210354	0.666122	0.585855	5570947/5572472	2
GO:0016410	MF	GO:0016410	N-acyltransferase activity	2/113	32/4226	0.210354	0.666122	0.585855	5570947/5572472	2
GO:0016810	MF	GO:0016810	hydrolase activity, acting on carbon-nitrogen (but not peptide) bonds	2/113	32/4226	0.210354	0.666122	0.585855	5576131/5577638	2
GO:0046914	MF	GO:0046914	transition metal ion binding	16/113	483/4226	0.214826	0.666399	0.586099	5571136/5570734/5567791/5573046/5579933/5576071/5572790/23687944/5572631/5571543/5564759/5564749/5574367/5579144/5570751/5563854	16
GO:0005216	MF	GO:0005216	ion channel activity	3/113	62/4226	0.229718	0.668889	0.588289	5573846/5572471/5579947	3
GO:0022838	MF	GO:0022838	substrate-specific channel activity	3/113	62/4226	0.229718	0.668889	0.588289	5573846/5572471/5579947	3
GO:0004970	MF	GO:0004970	ionotropic glutamate receptor activity	1/113	10/4226	0.237632	0.668889	0.588289	5572471	1
GO:0005272	MF	GO:0005272	sodium channel activity	1/113	10/4226	0.237632	0.668889	0.588289	5573846	1
GO:0008066	MF	GO:0008066	glutamate receptor activity	1/113	10/4226	0.237632	0.668889	0.588289	5572471	1
GO:0016887	MF	GO:0016887	ATPase activity	3/113	64/4226	0.244053	0.674475	0.593201	5577381/5579657/23687419	3
GO:0008081	MF	GO:0008081	phosphoric diester hydrolase activity	1/113	11/4226	0.258065	0.676065	0.594601	5578894	1
GO:0008146	MF	GO:0008146	sulfotransferase activity	1/113	11/4226	0.258065	0.676065	0.594601	5567887	1
GO:0033218	MF	GO:0033218	amide binding	1/113	12/4226	0.277956	0.676065	0.594601	5573927	1
GO:0102336	MF	GO:0102336	3-oxo-arachidoyl-CoA synthase activity	1/113	12/4226	0.277956	0.676065	0.594601	5579662	1
GO:0102337	MF	GO:0102337	3-oxo-cerotoyl-CoA synthase activity	1/113	12/4226	0.277956	0.676065	0.594601	5579662	1
GO:0102338	MF	GO:0102338	3-oxo-lignoceronyl-CoA synthase activity	1/113	12/4226	0.277956	0.676065	0.594601	5579662	1
GO:0102756	MF	GO:0102756	very-long-chain 3-ketoacyl-CoA synthase activity	1/113	12/4226	0.277956	0.676065	0.594601	5579662	1
GO:0008289	MF	GO:0008289	lipid binding	2/113	39/4226	0.280211	0.676065	0.594601	5570908/5571084	2
GO:0004197	MF	GO:0004197	cysteine-type endopeptidase activity	1/113	14/4226	0.316165	0.728652	0.64085	5578194	1
GO:0008017	MF	GO:0008017	microtubule binding	1/113	15/4226	0.334511	0.728652	0.64085	5564654	1
GO:0016684	MF	GO:0016684	oxidoreductase activity, acting on peroxide as acceptor	1/113	15/4226	0.334511	0.728652	0.64085	5574193	1
GO:0022824	MF	GO:0022824	transmitter-gated ion channel activity	1/113	15/4226	0.334511	0.728652	0.64085	5572471	1
GO:0022835	MF	GO:0022835	transmitter-gated channel activity	1/113	15/4226	0.334511	0.728652	0.64085	5572471	1
GO:0016462	MF	GO:0016462	pyrophosphatase activity	7/113	215/4226	0.35166	0.728652	0.64085	5574161/5571717/5577381/5572699/5579657/5574835/23687419	7
GO:0030594	MF	GO:0030594	neurotransmitter receptor activity	1/113	16/4226	0.352369	0.728652	0.64085	5572471	1
GO:0080019	MF	GO:0080019	fatty-acyl-CoA reductase (alcohol-forming) activity	1/113	16/4226	0.352369	0.728652	0.64085	5568895	1
GO:0102965	MF	GO:0102965	alcohol-forming fatty acyl-CoA reductase activity	1/113	16/4226	0.352369	0.728652	0.64085	5568895	1
GO:0016818	MF	GO:0016818	hydrolase activity, acting on acid anhydrides, in phosphorus-containing anhydrides	7/113	219/4226	0.369453	0.728652	0.64085	5574161/5571717/5577381/5572699/5579657/5574835/23687419	7
GO:0004181	MF	GO:0004181	metallocarboxypeptidase activity	1/113	17/4226	0.369752	0.728652	0.64085	5572631	1
GO:0004620	MF	GO:0004620	phospholipase activity	1/113	17/4226	0.369752	0.728652	0.64085	5567308	1
GO:0016782	MF	GO:0016782	transferase activity, transferring sulfur-containing groups	1/113	17/4226	0.369752	0.728652	0.64085	5567887	1
GO:0016831	MF	GO:0016831	carboxy-lyase activity	1/113	17/4226	0.369752	0.728652	0.64085	5578213	1
GO:0016817	MF	GO:0016817	hydrolase activity, acting on acid anhydrides	7/113	220/4226	0.373913	0.728652	0.64085	5574161/5571717/5577381/5572699/5579657/5574835/23687419	7
GO:0004553	MF	GO:0004553	hydrolase activity, hydrolyzing O-glycosyl compounds	2/113	49/4226	0.378864	0.728954	0.641116	5569420/5569294	2
GO:0016298	MF	GO:0016298	lipase activity	1/113	19/4226	0.403142	0.758505	0.667106	5567308	1
GO:0050660	MF	GO:0050660	flavin adenine dinucleotide binding	2/113	52/4226	0.40748	0.758505	0.667106	5566856/5566857	2
GO:0050662	MF	GO:0050662	coenzyme binding	4/113	122/4226	0.412841	0.758505	0.667106	5578213/5566856/23687944/5566857	4
GO:0016209	MF	GO:0016209	antioxidant activity	1/113	20/4226	0.419174	0.758505	0.667106	5574193	1
GO:0016811	MF	GO:0016811	hydrolase activity, acting on carbon-nitrogen (but not peptide) bonds, in linear amides	1/113	20/4226	0.419174	0.758505	0.667106	5576131	1
GO:0008173	MF	GO:0008173	RNA methyltransferase activity	1/113	21/4226	0.434778	0.768446	0.675849	5578704	1
GO:0016830	MF	GO:0016830	carbon-carbon lyase activity	1/113	21/4226	0.434778	0.768446	0.675849	5578213	1
GO:0016836	MF	GO:0016836	hydro-lyase activity	1/113	22/4226	0.449968	0.783689	0.689255	5571136	1
GO:0016798	MF	GO:0016798	hydrolase activity, acting on glycosyl bonds	2/113	57/4226	0.453715	0.783689	0.689255	5569420/5569294	2
GO:0015631	MF	GO:0015631	tubulin binding	1/113	23/4226	0.464752	0.793734	0.69809	5564654	1
GO:0017111	MF	GO:0017111	nucleoside-triphosphatase activity	6/113	206/4226	0.475761	0.800326	0.703888	5574161/5577381/5572699/5579657/5574835/23687419	6
GO:0005230	MF	GO:0005230	extracellular ligand-gated ion channel activity	1/113	24/4226	0.479142	0.800326	0.703888	5572471	1
GO:0008092	MF	GO:0008092	cytoskeletal protein binding	2/113	61/4226	0.489208	0.806007	0.708885	5564654/5574835	2
GO:0016835	MF	GO:0016835	carbon-oxygen lyase activity	1/113	25/4226	0.493149	0.806007	0.708885	5571136	1
GO:0016829	MF	GO:0016829	lyase activity	2/113	63/4226	0.506415	0.811567	0.713774	5571136/5578213	2
GO:0003712	MF	GO:0003712	transcription coregulator activity	1/113	27/4226	0.520053	0.811567	0.713774	5574473	1
GO:0030170	MF	GO:0030170	pyridoxal phosphate binding	1/113	27/4226	0.520053	0.811567	0.713774	5578213	1
GO:0070279	MF	GO:0070279	vitamin B6 binding	1/113	27/4226	0.520053	0.811567	0.713774	5578213	1
GO:0042578	MF	GO:0042578	phosphoric ester hydrolase activity	2/113	65/4226	0.523247	0.811567	0.713774	5567473/5578894	2
GO:0016620	MF	GO:0016620	oxidoreductase activity, acting on the aldehyde or oxo group of donors, NAD or NADP as acceptor	1/113	28/4226	0.532969	0.818295	0.719692	5568895	1
GO:0043565	MF	GO:0043565	sequence-specific DNA binding	2/113	69/4226	0.555752	0.844743	0.742953	5568759/5573046	2
GO:0004177	MF	GO:0004177	aminopeptidase activity	1/113	31/4226	0.569685	0.848748	0.746475	5566868	1
GO:0008757	MF	GO:0008757	S-adenosylmethionine-dependent methyltransferase activity	1/113	31/4226	0.569685	0.848748	0.746475	5578704	1
GO:0016903	MF	GO:0016903	oxidoreductase activity, acting on the aldehyde or oxo group of donors	1/113	33/4226	0.592558	0.848748	0.746475	5568895	1
GO:0042626	MF	GO:0042626	ATPase activity, coupled to transmembrane movement of substances	1/113	33/4226	0.592558	0.848748	0.746475	5577381	1
GO:0043492	MF	GO:0043492	ATPase activity, coupled to movement of substances	1/113	33/4226	0.592558	0.848748	0.746475	5577381	1
GO:0003779	MF	GO:0003779	actin binding	1/113	34/4226	0.603539	0.848748	0.746475	5574835	1
GO:0015399	MF	GO:0015399	primary active transmembrane transporter activity	1/113	34/4226	0.603539	0.848748	0.746475	5577381	1
GO:0015405	MF	GO:0015405	P-P-bond-hydrolysis-driven transmembrane transporter activity	1/113	34/4226	0.603539	0.848748	0.746475	5577381	1
GO:0015276	MF	GO:0015276	ligand-gated ion channel activity	1/113	35/4226	0.614226	0.848748	0.746475	5572471	1
GO:0022834	MF	GO:0022834	ligand-gated channel activity	1/113	35/4226	0.614226	0.848748	0.746475	5572471	1
GO:0008234	MF	GO:0008234	cysteine-type peptidase activity	1/113	38/4226	0.644603	0.8827	0.776336	5578194	1
GO:0022836	MF	GO:0022836	gated channel activity	1/113	40/4226	0.663525	0.8847	0.778095	5572471	1
GO:0022839	MF	GO:0022839	ion gated channel activity	1/113	40/4226	0.663525	0.8847	0.778095	5572471	1
GO:0042623	MF	GO:0042623	ATPase activity, coupled	1/113	40/4226	0.663525	0.8847	0.778095	5577381	1
GO:0046983	MF	GO:0046983	protein dimerization activity	2/113	86/4226	0.676155	0.887385	0.780456	5574585/5570241	2
GO:0008270	MF	GO:0008270	zinc ion binding	8/113	333/4226	0.677215	0.887385	0.780456	5571136/5570734/5573046/5572790/5572631/5574367/5570751/5563854	8
GO:0004672	MF	GO:0004672	protein kinase activity	2/113	89/4226	0.694449	0.902191	0.793478	5569504/5570856	2
GO:0016788	MF	GO:0016788	hydrolase activity, acting on ester bonds	4/113	179/4226	0.71324	0.91875	0.808042	5573927/5567473/5567308/5578894	4
GO:0004674	MF	GO:0004674	protein serine/threonine kinase activity	1/113	49/4226	0.737043	0.941433	0.827991	5570856	1
GO:0016791	MF	GO:0016791	phosphatase activity	1/113	52/4226	0.757817	0.953854	0.838916	5567473	1
GO:0008237	MF	GO:0008237	metallopeptidase activity	2/113	101/4226	0.759318	0.953854	0.838916	5566868/5572631	2
GO:0004984	MF	GO:0004984	olfactory receptor activity	1/113	55/4226	0.776963	0.968019	0.851374	23687499	1
GO:0016758	MF	GO:0016758	transferase activity, transferring hexosyl groups	1/113	59/4226	0.800176	0.976874	0.859162	5567188	1
GO:0016773	MF	GO:0016773	phosphotransferase activity, alcohol group as acceptor	2/113	117/4226	0.8272	0.976874	0.859162	5569504/5570856	2
GO:0008168	MF	GO:0008168	methyltransferase activity	1/113	70/4226	0.852378	0.976874	0.859162	5578704	1
GO:0003924	MF	GO:0003924	GTPase activity	1/113	74/4226	0.867796	0.976874	0.859162	5572699	1
GO:0016741	MF	GO:0016741	transferase activity, transferring one-carbon groups	1/113	74/4226	0.867796	0.976874	0.859162	5578704	1
GO:0008061	MF	GO:0008061	chitin binding	1/113	78/4226	0.881616	0.976874	0.859162	5569536	1
GO:0005524	MF	GO:0005524	ATP binding	7/113	375/4226	0.886267	0.976874	0.859162	5577381/5579657/5574835/5569504/5568687/23687419/5570856	7
GO:0032559	MF	GO:0032559	adenyl ribonucleotide binding	7/113	377/4226	0.889491	0.976874	0.859162	5577381/5579657/5574835/5569504/5568687/23687419/5570856	7
GO:0016301	MF	GO:0016301	kinase activity	2/113	138/4226	0.89023	0.976874	0.859162	5569504/5570856	2
GO:0030554	MF	GO:0030554	adenyl nucleotide binding	7/113	379/4226	0.892641	0.976874	0.859162	5577381/5579657/5574835/5569504/5568687/23687419/5570856	7
GO:0005509	MF	GO:0005509	calcium ion binding	1/113	86/4226	0.905104	0.976874	0.859162	5578194	1
GO:0016757	MF	GO:0016757	transferase activity, transferring glycosyl groups	1/113	87/4226	0.907694	0.976874	0.859162	5567188	1
GO:0008144	MF	GO:0008144	drug binding	9/113	484/4226	0.91405	0.976874	0.859162	5578213/5577381/5579657/5574835/5569504/5568687/23687419/5569536/5570856	9
GO:0005515	MF	GO:0005515	protein binding	4/113	277/4226	0.945373	0.976874	0.859162	5574585/5564654/5570241/5574835	4
GO:0001883	MF	GO:0001883	purine nucleoside binding	1/113	107/4226	0.947005	0.976874	0.859162	5572699	1
GO:0005525	MF	GO:0005525	GTP binding	1/113	107/4226	0.947005	0.976874	0.859162	5572699	1
GO:0019001	MF	GO:0019001	guanyl nucleotide binding	1/113	107/4226	0.947005	0.976874	0.859162	5572699	1
GO:0032550	MF	GO:0032550	purine ribonucleoside binding	1/113	107/4226	0.947005	0.976874	0.859162	5572699	1
GO:0032561	MF	GO:0032561	guanyl ribonucleotide binding	1/113	107/4226	0.947005	0.976874	0.859162	5572699	1
GO:0032549	MF	GO:0032549	ribonucleoside binding	1/113	110/4226	0.951249	0.976874	0.859162	5572699	1
GO:0001882	MF	GO:0001882	nucleoside binding	1/113	111/4226	0.952587	0.976874	0.859162	5572699	1
GO:0035639	MF	GO:0035639	purine ribonucleoside triphosphate binding	8/113	479/4226	0.952627	0.976874	0.859162	5577381/5572699/5579657/5574835/5569504/5568687/23687419/5570856	8
GO:0032555	MF	GO:0032555	purine ribonucleotide binding	8/113	481/4226	0.95409	0.976874	0.859162	5577381/5572699/5579657/5574835/5569504/5568687/23687419/5570856	8
GO:0017076	MF	GO:0017076	purine nucleotide binding	8/113	483/4226	0.955513	0.976874	0.859162	5577381/5572699/5579657/5574835/5569504/5568687/23687419/5570856	8
GO:0032553	MF	GO:0032553	ribonucleotide binding	8/113	486/4226	0.957575	0.976874	0.859162	5577381/5572699/5579657/5574835/5569504/5568687/23687419/5570856	8
GO:0003677	MF	GO:0003677	DNA binding	4/113	296/4226	0.962125	0.976874	0.859162	5568759/5573046/5574969/5568687	4
GO:0005549	MF	GO:0005549	odorant binding	1/113	120/4226	0.963106	0.976874	0.859162	23687499	1
GO:0140098	MF	GO:0140098	catalytic activity, acting on RNA	1/113	121/4226	0.964122	0.976874	0.859162	5578704	1
GO:0016772	MF	GO:0016772	transferase activity, transferring phosphorus-containing groups	2/113	195/4226	0.970447	0.976874	0.859162	5569504/5570856	2
GO:0003723	MF	GO:0003723	RNA binding	1/113	256/4226	0.999223	0.999223	0.878818	5578521	1
