# Supplementary material for: Transcriptome analysis of Aedes aegypti Aag2 cells in response to dengue virus-2 infection
Source: Parasit Vectors. 2020 Aug 17;13:421. doi: 10.1186/s13071-020-04294-w (PMC7433057; doi:10.1186/s13071-020-04294-w)
Supplement: Supplementary file 5 — Additional file 5: Table S5. KEGG Pathway enriched in the upregulated differentially expressed genes. [file 13071_2020_4294_MOESM5_ESM.xls]

## Sheet: Additional file 5
Additional file 5: Table S5. KEGG Pathway enriched in the upregulated differentially expressed genes.
KEGG ID	Description	GeneRatio	BgRatio	pvalue	p.adjust	qvalue	geneID	Count
aag03030	DNA replication	5/36	35/2482	0.000114283	0.00445703	0.00360894	5564603/5576119/5572871/5575417/110676828	5
aag00240	Pyrimidine metabolism	4/36	31/2482	0.000888061	0.0173172	0.014022	5574665/5576571/5572005/5564022	4
aag04213	Longevity regulating pathway - multiple species	4/36	36/2482	0.00157869	0.020523	0.0166178	5573688/23687681/5572651/5577893	4
aag00830	Retinol metabolism	2/36	11/2482	0.0103643	0.101052	0.0818235	5573100/5563937	2
aag00983	Drug metabolism - other enzymes	3/36	39/2482	0.0179074	0.139678	0.113099	5574665/5576571/5563937	3
aag00500	Starch and sucrose metabolism	2/36	21/2482	0.0361405	0.185302	0.150042	5565449/5564353	2
aag04068	FoxO signaling pathway	3/36	52/2482	0.0380921	0.185302	0.150042	5576141/5577696/5577893	3
aag00380	Tryptophan metabolism	2/36	22/2482	0.0393973	0.185302	0.150042	5577893/5571188	2
aag00860	Porphyrin and chlorophyll metabolism	2/36	23/2482	0.042762	0.185302	0.150042	5576273/5563937	2
aag03420	Nucleotide excision repair	2/36	37/2482	0.0993056	0.387292	0.313597	5572871/110676828	2
aag04711	Circadian rhythm - fly	1/36	11/2482	0.148746	0.456547	0.369674	5566219	1
aag00053	Ascorbate and aldarate metabolism	1/36	13/2482	0.173374	0.456547	0.369674	5563937	1
aag00565	Ether lipid metabolism	1/36	13/2482	0.173374	0.456547	0.369674	5573336	1
aag03410	Base excision repair	1/36	17/2482	0.220569	0.456547	0.369674	5572871	1
aag00030	Pentose phosphate pathway	1/36	18/2482	0.231952	0.456547	0.369674	5563959	1
aag00980	Metabolism of xenobiotics by cytochrome P450	1/36	20/2482	0.254236	0.456547	0.369674	5563937	1
aag00982	Drug metabolism - cytochrome P450	1/36	20/2482	0.254236	0.456547	0.369674	5563937	1
aag03430	Mismatch repair	1/36	20/2482	0.254236	0.456547	0.369674	110676828	1
aag04146	Peroxisome	2/36	69/2482	0.264437	0.456547	0.369674	5577893/5573336	2
aag00052	Galactose metabolism	1/36	23/2482	0.286487	0.456547	0.369674	5565449	1
aag00630	Glyoxylate and dicarboxylate metabolism	1/36	24/2482	0.296933	0.456547	0.369674	5577893	1
aag00230	Purine metabolism	2/36	75/2482	0.297136	0.456547	0.369674	5573896/23687681	2
aag00790	Folate biosynthesis	1/36	25/2482	0.30723	0.456547	0.369674	5567757	1
aag04330	Notch signaling pathway	1/36	25/2482	0.30723	0.456547	0.369674	5570473	1
aag00040	Pentose and glucuronate interconversions	1/36	26/2482	0.31738	0.456547	0.369674	5563937	1
aag00250	Alanine, aspartate and glutamate metabolism	1/36	26/2482	0.31738	0.456547	0.369674	5572005	1
aag04320	Dorso-ventral axis formation	1/36	26/2482	0.31738	0.456547	0.369674	5565883	1
aag00270	Cysteine and methionine metabolism	1/36	28/2482	0.337249	0.456547	0.369674	5578712	1
aag00260	Glycine, serine and threonine metabolism	1/36	29/2482	0.346972	0.456547	0.369674	5569239	1
aag01200	Carbon metabolism	2/36	85/2482	0.35119	0.456547	0.369674	5569239/5577893	2
aag04350	TGF-beta signaling pathway	1/36	33/2482	0.384494	0.481669	0.390015	5575760	1
aag00310	Lysine degradation	1/36	35/2482	0.40246	0.481669	0.390015	5563704	1
aag03050	Proteasome	1/36	36/2482	0.411251	0.481669	0.390015	5564671	1
aag00010	Glycolysis / Gluconeogenesis	1/36	37/2482	0.419916	0.481669	0.390015	5569239	1
aag01230	Biosynthesis of amino acids	1/36	50/2482	0.521881	0.581524	0.47087	5569239	1
aag04310	Wnt signaling pathway	1/36	66/2482	0.623656	0.675628	0.547067	5565423	1
aag00190	Oxidative phosphorylation	1/36	107/2482	0.797693	0.830998	0.672873	5576273	1
aag04141	Protein processing in endoplasmic reticulum	1/36	111/2482	0.809691	0.830998	0.672873	5573688	1
aag03013	RNA transport	1/36	120/2482	0.834211	0.834211	0.675474	5572651	1
