# Supplementary material for: Transcriptome analysis of Aedes aegypti Aag2 cells in response to dengue virus-2 infection
Source: Parasit Vectors. 2020 Aug 17;13:421. doi: 10.1186/s13071-020-04294-w (PMC7433057; doi:10.1186/s13071-020-04294-w)
Supplement: Supplementary file 6 — Additional file 6: Table S6. KEGG Pathway enriched in the downregulated differentially expressed genes. [file 13071_2020_4294_MOESM6_ESM.xls]

## Sheet: Additional file 6
Additional file 6: Table S6. KEGG Pathway enriched in the downregulated differentially expressed genes.
KEGG ID	Description	GeneRatio	BgRatio	pvalue	p.adjust	qvalue	geneID	Count
aag04213	Longevity regulating pathway - multiple species	4/48	36/2482	0.00460664	0.188872	0.169718	5563558/5563734/110679299/5577714	4
aag00230	Purine metabolism	5/48	75/2482	0.0136877	0.219005	0.196795	5563558/5566347/5578894/5573297/5577638	5
aag04711	Circadian rhythm - fly	2/48	11/2482	0.0180256	0.219005	0.196795	5573421/5570169	2
aag02010	ABC transporters	2/48	12/2482	0.0213663	0.219005	0.196795	5564597/5577381	2
aag00350	Tyrosine metabolism	2/48	17/2482	0.0414123	0.290337	0.260893	5578213/5563621	2
aag04146	Peroxisome	4/48	69/2482	0.0424883	0.290337	0.260893	5571503/5563734/5573297/5577144	4
aag00640	Propanoate metabolism	2/48	25/2482	0.0828974	0.485542	0.436302	5576553/5569000	2
aag04745	Phototransduction - fly	2/48	30/2482	0.113187	0.580084	0.521256	5577143/5568246	2
aag00910	Nitrogen metabolism	1/48	11/2482	0.193663	0.666962	0.599324	5571136	1
aag04013	MAPK signaling pathway - fly	3/48	80/2482	0.199908	0.666962	0.599324	5574477/5569551/5568687	3
aag00220	Arginine biosynthesis	1/48	13/2482	0.224692	0.666962	0.599324	5572370	1
aag04512	ECM-receptor interaction	1/48	13/2482	0.224692	0.666962	0.599324	110678066	1
aag00062	Fatty acid elongation	1/48	14/2482	0.239765	0.666962	0.599324	5579662	1
aag00650	Butanoate metabolism	1/48	15/2482	0.254551	0.666962	0.599324	5576553	1
aag00511	Other glycan degradation	1/48	16/2482	0.269055	0.666962	0.599324	5578825	1
aag01040	Biosynthesis of unsaturated fatty acids	1/48	16/2482	0.269055	0.666962	0.599324	5579662	1
aag04391	Hippo signaling pathway - fly	2/48	54/2482	0.280777	0.666962	0.599324	5576295/5579140	2
aag04145	Phagosome	2/48	63/2482	0.345687	0.666962	0.599324	5575826/5572370	2
aag00410	beta-Alanine metabolism	1/48	22/2482	0.350451	0.666962	0.599324	5576553	1
aag00514	Other types of O-glycan biosynthesis	1/48	22/2482	0.350451	0.666962	0.599324	5567188	1
aag04141	Protein processing in endoplasmic reticulum	3/48	111/2482	0.364089	0.666962	0.599324	5578356/110679299/5577714	3
aag00790	Folate biosynthesis	1/48	25/2482	0.387751	0.666962	0.599324	5567473	1
aag00250	Alanine, aspartate and glutamate metabolism	1/48	26/2482	0.399712	0.666962	0.599324	5576553	1
aag04320	Dorso-ventral axis formation	1/48	26/2482	0.399712	0.666962	0.599324	5575787	1
aag04142	Lysosome	2/48	74/2482	0.422446	0.666962	0.599324	5578825/5572584	2
aag00330	Arginine and proline metabolism	1/48	28/2482	0.422952	0.666962	0.599324	5572370	1
aag04350	TGF-beta signaling pathway	1/48	33/2482	0.477264	0.678919	0.610068	110680467	1
aag00561	Glycerolipid metabolism	1/48	34/2482	0.48751	0.678919	0.610068	5567820	1
aag00280	Valine, leucine and isoleucine degradation	1/48	36/2482	0.507415	0.678919	0.610068	5576553	1
aag00010	Glycolysis / Gluconeogenesis	1/48	37/2482	0.517081	0.678919	0.610068	5565995	1
aag04624	Toll and Imd signaling pathway	1/48	38/2482	0.526562	0.678919	0.610068	5564984	1
aag00983	Drug metabolism - other enzymes	1/48	39/2482	0.53586	0.678919	0.610068	5573297	1
aag00562	Inositol phosphate metabolism	1/48	41/2482	0.553923	0.678919	0.610068	5565995	1
aag04080	Neuroactive ligand-receptor interaction	1/48	43/2482	0.571298	0.678919	0.610068	5570802	1
aag01212	Fatty acid metabolism	1/48	45/2482	0.588009	0.678919	0.610068	5579662	1
aag00564	Glycerophospholipid metabolism	1/48	46/2482	0.596124	0.678919	0.610068	5567820	1
aag03013	RNA transport	2/48	120/2482	0.684223	0.758193	0.681303	5573247/5566278	2
aag03015	mRNA surveillance pathway	1/48	62/2482	0.706553	0.762334	0.685024	5566288	1
aag04310	Wnt signaling pathway	1/48	66/2482	0.729165	0.766558	0.68882	5567751	1
aag04144	Endocytosis	1/48	108/2482	0.884258	0.89114	0.800768	110679299	1
aag03040	Spliceosome	1/48	111/2482	0.89114	0.89114	0.800768	110679299	1
